# Supplementary material for: Natural Variation of Epstein-Barr Virus Genes, Proteins, and Primary MicroRNA
Source: J Virol. 2017 Jul 12;91(15):e00375-17. doi: 10.1128/JVI.00375-17 (PMC5512239; doi:10.1128/JVI.00375-17)
Supplement: Supplemental material [file JVI.00375-17_zjv999182767s4.xlsx]

## Sheet: Sheet1
Figure S5 EBNA1 DNA binding domain sequences analysed in Fig 4 with additional Fig 4 details (see Fig 4 for colour codes)
					Tree by Neighbour joining method, uncorrected p values shown
EBV	Geographic		type 2	Tumour/normal		QCIGP		487		EBNA1 DNA binding domain protein sequence
YCCEL1_3256	Korea								V	GPSTGPRGQGDGGRRKKGGWFGKHRGQGGSNPKFENIAEGLRVLLARSHVERTTEERNWVAGVFVYGGSKTSLYNLRRGIALAVPQCRITPLSRLPFGMAPGPGPQPGPLRESIVCYFMVFLQTHIFAEVLKDAIKDLVMTKPAPTCNIKVTVCSFDDGVDLPPWFPPMV
JM_NKTLY_97.1	Indonesia								V	GPSTGPRGQGDGGRRKKGGWFGKHRGQGGSNPKFENIAEGLRVLLARSHVERTTEEGNWVAGVFVYGGSKTSLYNLRRGIALAVPQCRITPLSRLPFGMAPGPGPQPGPLRESIVCYFMVFLQTHIFAEVLKDAIKDLVMIKPPPTCNIKVTVCSFDDGVDLPPWFPPMV
JM_NPC_bru_38	Indonesia								V	GPSTGPRGQGDGGRRKKGGWFGKHRGQGGSNPKFENIAEGLRVLLARSHVERTTEEGNWVAGVFVYGGSKTSLYNLRRGIALAVPQCRITPLSRLPFGMAPGPGPQPGPLRESIVCYFMVFLQTHIFAEVLKDAIKDLVMIKPPPTCNIKVTVCSFDDGVDLPPWFPPMV
JM_NPC_bru_377	Indonesia								V	GPSTGPRGQGDGGRRKKGGWFGKHRGQGGFNQKFENIAEGLRVLLARSHVERTTEEGNWVAGVFVYGGSKTSLYNLRRGIALAVPQCRITPLSRLPFGMAPGPGPQPGPLRESIVCYFMVFLQTHIFAEVLKDAIKDLVMIKPPPTCNIKVTVCSFDDGVDLPPWFPPMV
JM_NPC_biop_51	Indonesia								V	GPSTGPRGQGDGGRRKKGGWFGKHRGQGGSNQKFENIAEGLRVLLARSHVERTTEEGNWVAGVFVYGGSKTSLYNLRRGIALAVPQCRITPLSRLPFGMAPGPGPQPGPLRESIVCYFMVFLQTHIFAEVLKDAIKDLVMIKPPPTCNIKVTVCSFDDGVDLPPWFPPMV
JM_NPC_biop_238	Indonesia								V	GPSTGPRGQGDGGRRKKGGWFGKHRGQGGSNQKFENIAEGLRVLLARSHVERTTEEGNWVAGVFVYGGSKTSLYNLRRGIALAVPQCRITPLSRLPFGMAPGPGPQPGPLRESIVCYFMVFLQTHIFAEVLKDAIKDLVMIKPPPTCNIKVTVCSFDDGVDLPPWFPPMV
JM_NPC_bru_L2	Indonesia								V	GPSTGPRGQGDGGRRKKGGWFGKHRGQGGSNQKFENIAEGLRVLLARSHVERTTEEGNWVAGVFVYGGSKTSLYNLRRGIALAVPQCRITPLSRLPFGMAPGPGPQPGPLRESIVCYFMVFLQTHIFAEVLKDAIKDLVMIKPPPTCNIKVTVCSFDDGVDLPPWFPPMV
JM_NPC_bru_L3	Indonesia								V	GPSTGPRGQGDGGRRKKGGWFGKHRGQGGSNQKFENIAEGLRVLLARSHVERTTEEGNWVAGVFVYGGSKTSLYNLRRGIALAVPQCRITPLSRLPFGMAPGPGPQPGPLRESIVCYFMVFLQTHIFAEVLKDAIKDLVMIKPPPTCNIKVTVCSFDDGVDLPPWFPPMV
JM_NPC_bru_L29	Indonesia								V	GPSTGPRGQGDGGRRKKGGWFGKHRGQGGSNQKFENIAEGLRVLLARSHVERTTEEGNWVAGVFVYGGSKTSLYNLRRGIALAVPQCRITPLSRLPFGMAPGPGPQPGPLRESIVCYFMVFLQTHIFAEVLKDAIKDLVMIKPPPTCNIKVTVCSFDDGVDLPPWFPPMV
JM_NPC_bru_L41	Indonesia								V	GPSTGPRGQGDGGRRKKGGWFGKHRGQGGSNQKFENIAEGLRVLLARSHVERTTEEGNWVAGVFVYGGSKTSLYNLRRGIALAVPQCRITPLSRLPFGMAPGPGPQPGPLRESIVCYFMVFLQTHIFAEVLKDAIKDLVMIKPPPTCNIKVTVCSFDDGVDLPPWFPPMV
JM_NPC_bru_L42	Indonesia								V	GPSTGPRGQGDGGRRKKGGWFGKHRGQGGSNQKFENIAEGLRVLLARSHVERTTEEGNWVAGVFVYGGSKTSLYNLRRGIALAVPQCRITPLSRLPFGMAPGPGPQPGPLRESIVCYFMVFLQTHIFAEVLKDAIKDLVMIKPPPTCNIKVTVCSFDDGVDLPPWFPPMV
JM_NKTLY_218.1	Indonesia								V	GPSTGPRGQGDGGRRKKGGWFGKHRGQGGSNQKFENIAEGLRVLLARSHVERTTEEGNWVAGVFVYGGSKTSLYNLRRGIALAVPQCRITPLSRLPFGMAPGPGPQPGPLRESIVCYFMVFLQTHIFAEVLKDAIKDLVMIKPPPTCNIKVTVCSFDDGVDLPPWFPPMV
JM_LCL_MU	Indonesia								V	GPSTGPRGQGDGGRRKKGGWFGKHRGQGGSNQKFENIAEGLRVLLARSHVERTTEEGNWVAGVFVYGGSKTSLYNLRRGIALAVPQCRITPLSRLPFGMAPGPGPQPGPLRESIVCYFMVFLQTHIFAEVLKDAIKDLVMIKPPPTCNIKVTVCSFDDGVDLPPWFPPMV
JM_LCL_SU	Indonesia								V	GPSTGPRGQGDGGRRKKGGWFGKHRGQGGSNQKFENIAEGLRVLLARSHVERTTEEGNWVAGVFVYGGSKTSLYNLRRGIALAVPQCRITPLSRLPFGMAPGPGPQPGPLRESIVCYFMVFLQTHIFAEVLKDAIKDLVMIKPPPTCNIKVTVCSFDDGVDLPPWFPPMV
JM_LCL_IN	Indonesia								V	GPSTGPRGQGDGGRRKKGGWFGKHRGQGGSNQKFENIAEGLRVLLARSHVERTTEEGNWVAGVFVYGGSKTSLYNLRRGIALAVPQCRITPLSRLPFGMAPGPGPQPGPLRESIVCYFMVFLQTHIFAEVLKDAIKDLVMIKPPPTCNIKVTVCSFDDGVDLPPWFPPMV
JM_NPC_bru_51	Indonesia								V	GPSTGPRGQGDGGRRKKGGWFGKHRGQGGSNQKFENIAEGLRVLLARSHVERTTEEGNWVAGVFVYGGSKTSLYNLRRGIALAVPQCRITPLSRLPFGMAPGPGPQPGPLRESIVCYFMVFLQTHIFAEVLKDAIKDLVMIKPPPTCNIKVTVCSFDDGVDLPPWFPPMV
IMS_Saliva_231	USA								V	GPSTGPRGQGDGGRRKKGGWFGKHRGQGGSNQKFENIAEGLRVLLARSHVERTTEEGNWVAGVFVYGGSKTSLYNLRRGIALAVPQCRITPLSRLPFGMAPGPGPQPGPLRESIVCYFMVFLQTHIFAEVLKDAIKDLVMIKPPPTCNIKVTVCSFDDGVDLPPWFPPMV
RK_LCL_L3	PNG		2						V	GPSTGPRGQGDGGRRKKGGWFGKHRGQGGSNRKFENIAEGLRVLLARSHVERTTEEGNWVAGVFVYGGSKTSLYNLRRGIALAVPQCRITPLSRLPFGMAPGPGPQPGPLRESIVCYFMVFLQTHIFAEVLKDAIKDLVMIKPAPTCNIKVTVCSFDDGVDLPPWFPPMV
JM_NPC_bru_L16	Indonesia								V	GPSTGPRGQGDGGRRKKGGWFGKHRGQGGSNPKFENIAEGLRVLLARSHVERTTEEGNWVAGVFVYGGSKTSLYNLRRGIALAVPQCRITPLSRLPFGMAPGPGPQPGPLRESIVCYFMVFLQTHIFAEVLKDAIKDLVMIKPAPTCNIKVTVCSFDDGVDLPPWFPPMV
RK_LCL_L19	PNG		2						V	GPSTGPRGQGDGGRRKKGGWFGKHRGQGGSNPKFENIAEGLRVLLARSHVERTTEEGNWVAGVFVYGGSKTSLYNLRRGIALAVPQCRITPLSRLPFGMAPGPGPQPGPLRESIVCYFMVFLQTHIFAEVLKDAIKDLVMIKPAPTCNIKVTVCSFDDGVDLPPWFPPMV
IMS_Saliva_49	Hong Kong								V	GPSTGPRGQGDGGRRKKGGWFGKHRGQGGSNPKFENIAEGLRVLLARSHVERTTEEGNWVAGVFVYGGSKTSLYNLRRGIALAVPQCRITPLSRLPFGMAPGPGPQPGPLRESIVCYFMVFLQTHIFAEVLKDAIKDLVMIKPAPTCNIKVTVCSFDDGVDLPPWFPPMV
AH_Saliva_8471	Taiwan								V	GPSTGPRGQGDGGRRKKGGWFGKHRGQGGSNPKFENIAEGLRVLLARSHVERTTEEGNWVAGVFVYGGSKTSLYNLRRGIALAVPQCRITPLSRLPFGMAPGPGPQPGPLRESIVCYFMVFLQTHIFAEVLKDAIKDLVMIKPAPTCNIKVTVCSFDDGVDLPPWFPPMV
AH_Saliva_8489	Taiwan								V	GPSTGPRGQGDGGRRKKGGWFGKHRGQGGSNPKFENIAEGLRVLLARSHVERTTEEGNWVAGVFVYGGSKTSLYNLRRGIALAVPQCRITPLSRLPFGMAPGPGPQPGPLRESIVCYFMVFLQTHIFAEVLKDAIKDLVMIKPAPTCNIKVTVCSFDDGVDLPPWFPPMV
HKN14_3252	Hong Kong								V	GPSTGPRGQGDGGRRKKGGWFGKHRGQGGSNPKFENIAEGLRVLLARSHVERTTEEGNWVAGVFVYGGSKTSLYNLRRGIALAVPQCRITPLSRLPFGMAPGPGPQPGPLRESIVCYFMVFLQTHIFAEVLKDAIKDLVMIKPAPTCNIKVTVCSFDDGVDLPPWFPPMV
AH_Saliva_8192	Taiwan								V	GPSTGPRGQGDGGRRKKGGWFGKHRGQGGSNPKFENIAEGLRVLLARSHVERTTEEGNWVAGVFVYGGSKTSLYNLRRGIALAVPQCRITPLSRLPFGMAPGPGPQPGPLRESIVCYFMVFLQTHIFAEVLKNAIKDLVMIKPAPTCNIKVTVCSFDDGVDLPPWFPPMV
D3201.2_3259	China								V	GPSTGPRGQGDGGRRKKGGWFGKHRGQGGSNPKFENIAEGLRVLLARSHVERTTEEGNWVAGVFVYGGSKTSLYNLRRGIALAVPQCRITPLSRLPFGMAPGPGPQPGPLRESIVCYFMVFLQTHIFAEVLKDAIKDLVMIKPAPTCNIKVTVCSFDDGVDLPPWFPPMV
IMS_Saliva_6	England								A	GPSTGPRGQGDGGRRKKGGWFGKHRGQGGSNPKFENIAEGLRALLARSHVERTTEEGTWVAGVFVYGGSKTSLYNLRRGVALAIPQCRLTPLSRLPFGMAPGPGPQPGPLRESIVCYFMVFLQTHIFAEVLKDAIKDLVMTKPPPTCNIKATVCSFDDGVDLPPWFPPMV
IMS_Saliva_187	Brit Asian								A	GPSTGPRGQGDGGRRKKGGWFGKHRGQGGSNRKFENIAEGLRALLARSHVERTTEEGTWVAGVFVYGGSKTSLYNLRRGVALAIPQCRLTPLSRLPFGMAPGPGPQPGPLRESIVCYFMVFLQTHIFAEVLKDAIKDLVMTKPPPTCNIKVTVCSFDDGVDLPPWFPPMV
JM_NPC_bru_178	Indonesia								A	GPSTGPRGQGDGGRRKKGGWFGKHRGQGGSNPKFENIAEGLRALLARSHVERTTEEGTWVAGVFVYGGSKTSLYNLRRGVALAIPQCRLTPLSRLPFGMAPGPGPQPGPLRESIVCYFMVFLQTHIFAEVLKDAIKDLVMTKPPPTCNIKVTVCSFDDGVDLPPWFPPMV
IMS_Saliva_170	Brit Asian								A	GPSTGPRGQGDGGRRKKGGWFGKHRGQGGSNPKFENIAEGLRALLARSHVERTTEEGTWVAGVFVYGGSKTSLYNLRRGVALAIPQCRLTPLSRLPFGMAPGPGPQPGPLRESIVCYFMVFLQTHIFAEVLKDAIKDLVMTKPPPTCNIKVTVCSFDDGVDLPPWFPPMV
IMS_Saliva_177	Brit Asian								A	GPSTGPRGQGDGGRRKKGGWFGKHRGQGGSNPKFENIAEGLRALLARSHVERTTEEGTWVAGVFVYGGSKTSLYNLRRGVALAIPQCRLTPLSRLPFGMAPGPGPQPGPLRESIVCYFMVFLQTHIFAEVLKDAIKDLVMTKPPPTCNIKVTVCSFDDGVDLPPWFPPMV
IMS_Saliva_248	Brit Asian								A	GPSTGPRGQGDGGRRKKGGWFGKHRGQGGSNPKFENIAEGLRALLARSHVERTTEEGTWVAGVFVYGGSKTSLYNLRRGVALAIPQCRLTPLSRLPFGMAPGPGPQPGPLRESIVCYFMVFLQTHIFAEVLKDAIKDLVMTKPPPTCNIKVTVCSFDDGVDLPPWFPPMV
JC_002	USA								A	GPSTGPRGQGDGGRRKKGGWFGKHRGQGGSNPKFENIAEGLRALLARSHVERTTEEGTWVAGVFVYGGSKTSLYNLRRGVALAIPQCRLTPLSRLPFGMAPGPGPQPGPLRESIVCYFMVFLQTHIFAEVLKDAIKDLVMTKPPPTCNIKVTVCSFDDGVDLPPWFPPMV
JC_040	USA								A	GPSTGPRGQGDGGRRKKGGWFGKHRGQGGSNPKFENIAEGLRALLARSHVERTTEEGTWVAGVFVYGGSKTSLYNLRRGVALAIPQCRLTPLSRLPFGMAPGPGPQPGPLRESIVCYFMVFLQTHIFAEVLKDAIKDLVMTKPPPTCNIKVTVCSFDDGVDLPPWFPPMV
JC_V005	USA								A	GPSTGPRGQGDGGRRKKGGWFGKHRGQGGSNPKFENIAEGLRALLARSHVERTTEEGTWVAGVFVYGGSKTSLYNLRRGVALAIPQCRLTPLSRLPFGMAPGPGPQPGPLRESIVCYFMVFLQTHIFAEVLKDAIKDLVMTKPPPTCNIKVTVCSFDDGVDLPPWFPPMV
JC_V006	USA								A	GPSTGPRGQGDGGRRKKGGWFGKHRGQGGSNPKFENIAEGLRALLARSHVERTTEEGTWVAGVFVYGGSKTSLYNLRRGVALAIPQCRLTPLSRLPFGMAPGPGPQPGPLRESIVCYFMVFLQTHIFAEVLKDAIKDLVMTKPPPTCNIKVTVCSFDDGVDLPPWFPPMV
IMS_Saliva_31	Brit Asian								A	GPSTGPRGQGDGGRRKKGGWFGKHRGQGGSNPKFENIAEGLRALLARSHVERTTEEGTWVAGVFVYGGSKTSLYNLRRGVALAIPQCRLTPLSRLPFGMAPGPGPQPGPLRESIVCYFMVFLQTHIFAEVLKDAIKDLVMTKPPPTCNIKVTVCSFDDGVDLPPWFPPMV
sLCL-IS1.15_212	Australia								A	GPSTGPRGQGDGGRRKKGGWFGKHRGQGGSNPKFENIAEGLRALLARSHVERTTEEGTWVAGVFVYGGSKTSLYNLRRGVALAIPQCRLTPLSRLPFGMAPGPGPQPGPLRESIVCYFMVFLQTHIFAEVLKDAIKDLVMTKPPPTCNIKVTVCSFDDGVDLPPWFPPMV
JM_NPC_bru_L7	Indonesia		2						A	GPSTGPRGQGDGGRRKKGGWFGKHRGEGGSNQKFENIAEGLKALLARSHVERTTEEGNWVAGVFVYGGSKTSLYNLRRGIALAITQCRLTPLSRLPFGMAPGPGPQPGPLRESIVCYFMVFLQTHIFAEVLKDAIKDLVMTKPPPTCNIKVTVCSFDDGVDLPPWFPPMV
RK_LCL_H12	PNG								A	GPSTGPRGQGDGGRRKKGGWFGKHRGQGGSNRKFGNIAEGLKALLARSHVERTTEEGNWVAGVFVYGGSKTSLYNLRRGIALAIPQCRLTPLSRLPFGMAPGPGPQPGPLRESIVCYFMVFLQTHIFAEILKDAIKDLVMTKPVPTCNIKVTVCSFDDGVDLPPWFPPMV
RK_LCL_L12	PNG								A	GPSTGPRGQGDGGRRKKGGWFGKHRGQGGSNRKFGNIAEGLKALLARSHVERTTEEGNWVAGVFVYGGSKTSLYNLRRGIALAIPQCRLTPLSRLPFGMAPGPGPQPGPLRESIVCYFMVFLQTHIFAEILKDAIKDLVMTKPPPTCNIKVTVCSFDDGVDLPPWFPPMV
RK_LCL_L24	PNG								A	GPSTGPRGQGDGGRRKKGGWFGKHRGQGGSNRKFGNIAEGLKALLARSHVERTTEEGNWVAGVFVYGGSKTSLYNLRRGIALAIPQCRLTPLSRLPFGMAPGPGPQPGPLRESIVCYFMVFLQTHIFAEILKDAIKDLVMTKPPPTCNIKVTVCSFDDGVDLPPWFPPMV
RK_LCL_H16	PNG								A	GPSTGPRGQGDGGRRKKGGWFGKHRGQGGSNRKFGNIAEGLKALLARSHVERTTEEGNWVAGVFVYGGSKTSLYNLRRGIALAIPQCRLTPLSRLPFGMAPGPGPQPGPLRESIVCYFMVFLQTHIFAEILKDAIKDLVMTKPPPTCNIKVTVCSFDDGVDLPPWFPPMV
RK_LCL_H35	PNG								A	GPSTGPRGQGDGGRRKKGGWFGKHRGQGGSNRKFGNIAEGLKALLARSHVERTTEEGNWVAGVFVYGGSKTSLYNLRRGIALAIPQCRLTPLSRLPFGMAPGPGPQPGPLRESIVCYFMVFLQTHIFAEILKDAIKDLVMTKPPPTCNIKVTVCSFDDGVDLPPWFPPMV
GK_LY91	Uganda		2						L	GPSTGPRGQGDGGRRKKGGWFGKHRGQGGSNQKFENIAEGLRLLLARCHVERTTEEGNWVAGVFVYGGSKTSLYNLRRGIGLAIPQCRLTPLSRLPFGMAPGPGPQPGPLRESIVCYFIVFLQTHIFAEGLKDAIKDLVMPRPAPTCNIKATVCSFDDGVDLPPWFPPMV
DF_Tonsil_T47	Argentina								L	GPSTGPRGQGDGGRRKKGGWFGKHRGEGGSSQKFENIAEGLRLLLARCHVERTTEDGNWVAGVFVYGGSKTSLYNLRRGIGLAIPQCRLTPLSRLPFGMAPGPGPQPGPLRESIVCYFIVFLQTHIFAEGLKDAIKDLVMPKPPPTCNIKVTVCSFDDGVDLPPWFPPMV
DF_Tonsil_T49	Argentina								L	GPSTGPRGQGDGGRRKKGGWFGKHRGEGGSSQKFENIAEGLRLLLARCHVERTTEDGNWVAGVFVYGGSKTSLYNLRRGIGLAIPQCRLTPLSRLPFGMAPGPGPQPGPLRESIVCYFIVFLQTHIFAEGLKDAIKDLVMPKPPPTCNIKVTVCSFDDGVDLPPWFPPMV
DF_Tonsil_T156	Argentina								L	GPSTGPRGQGDGGRRKKGGWFGKHRGEGGSSQKFENIAEGLRLLLARCHVERTTEDGNWVAGVFVYGGSKTSLYNLRRGIGLAIPQCRLTPLSRLPFGMAPGPGPQPGPLRESIVCYFIVFLQTHIFAEGLKDAIKDLVMPKPPPTCNIKVTVCSFDDGVDLPPWFPPMV
sLCL-1.13_3240	Kenya								L	GPSTGPRGQGDGGRRKKGGWFGKHRGEGGSSQKFENIAEGLRLLLARCHVERTTEDGNWVAGVFVYGGSKTSLYNLRRGIGLAIPQCRLTPLSRLPFGMAPGPGPQPGPLRESIVCYFIVFLQTHIFAEGLKDAIKDLVMPKPPPTCNIKVTVCSFDDGVDLPPWFPPMV
sLCL-1.24_3250	Kenya								L	GPSTGPRGQGDGGRRKKGGWFGKHRGEGGSSQKFENIAEGLRLLLARCHVERTTEDGNWVAGVFVYGGSKTSLYNLRRGIGLAIPQCRLTPLSRLPFGMAPGPGPQPGPLRESIVCYFIVFLQTHIFAEGLKDAIKDLVMPKPPPTCNIKVTVCSFDDGVDLPPWFPPMV
sLCL-1.05_3232	Kenya								L	GPSTGPRGQGDGGRRKKGGWFGKHRGEGGSSQKFENIAEGLRLLLARCHVERTTEDGNWVAGVFVYGGSKTSLYNLRRGIGLAIPQCRLTPLSRLPFGMAPGPGPQPGPLRESIVCYFIVFLQTHIFAEGLKDAIKDLVMPKPPPTCNIKVTVCSFDDGVDLPPWFPPMV
sLCL-1.09_3236	Kenya								L	GPSTGPRGQGDGGRRKKGGWFGKHRGEGGSSQKFENIAEGLRLLLARCHVERTTEDGNWVAGVFVYGGSKTSLYNLRRGIGLAIPQCRLTPLSRLPFGMAPGPGPQPGPLRESIVCYFIVFLQTHIFAEGLKDAIKDLVMPKPPPTCNIKVTVCSFDDGVDLPPWFPPMV
sLCL-IS1.07_211	Australia								L	GPSTGPRGQGDGGRRKKGGWFGKHRGEGGSSQKFENIAEGLRLLLARCHVERTTEDGNWVAGVFVYGGSKTSLYNLRRGIGLAIPQCRLTPLSRLPFGMAPGPGPQPGPLRESIVCYFIVFLQTHIFAEGLKDAIKDLVMPKPPPTCNIKVTVCSFDDGVDLPPWFPPMV
GK_BL16	Africa		2						L	GPSTGPRGQGDGGRRKKGGWFGKHRGEGGSSQKFENIAEGLRLLLARCHVERTTEDGNWVAGVFVYGGSKTSLYNLRRGIGLAIPQCRLTPLSRLPFGMAPGPGPQPGPLRESIVCYFIVFLQTHIFAEGLKDAIKDLVLPKPAPTCNIRVTVCSFDDGVDLPPWFPPMV
GK_RUDU	Africa								L	GPSTGPRGQGDGGRRKKGGWFGKHRGEGGSSQKFENIAEGLRLLLARCHVERTTEDGNWVAGVFVYGGSKTSLYNLRRGIGLAIPQCRLTPLSRLPFGMAPGPGPQPGPLRESIVCYFIVFLQTHIFAEGLKDAIKDLVLPKPAPTCNIKVTVCSFDDGVDLPPWFPPMV
GK_LY47	Africa								L	GPSTGPRGQGDGGRRKKGGWFGKHRGEGGSSQKFENIAEGLRLLLARCHVERTTEDGNWVAGVFVYGGSKTSLYNLRRGIGLAIPQCRLTPLSRLPFGMAPGPGPQPGPLRESIVCYFIVFLQTHIFAEGLKDAIKDLVLPKPAPTCNIKVTVCSFDDGVDLPPWFPPMV
JC_039	USA								L	GPSTGPRGQGDGGRRKKGGWFGKHRGEGGSSQKFENIAEGLRLLLARCHVERTTEDGNWVAGVFVYGGSKTSLYNLRRGIGLAIPQCRLTPLSRLPFGMAPGPGPQPGPLRESIVCYFIVFLQTHIFAEGLKDAIKDLVLPKPAPTCNIKVTVCSFDDGVDLPPWFPPMV
Raji	Africa								L	GPSTGPRGQGDGGRRKKGGWFGKHRGEGGSSQKFENIAEGLRLLLARCHVERTTEDGNWVAGVFVYGGSKTSLYNLRRGIGLAIPQCRLTPLSRLPFGMAPGPGPQPGPLRESIVCYFIVFLQTHIFAEGLKDAIKDLVLPKPAPTCNIKVTVCSFDDGVDLPPWFPPMV
AFB1_2645	Unknown		2						L	GPSTGPRGQGDGGRRKKGGWFGKHRGEGGSSQKFENIAEGLRLLLARCHVERTTEDGNWVAGVFVYGGSKTSLYNLRRGIGLAIPQCRLTPLSRLPFGMAPGPGPQPGPLRESIVCYFIVFLQTHIFAEGLKDAIKDLVLPKPAPTCNIKVTVCSFDDGVDLPPWFPPMV
sLCL-1.18_3245	Kenya								L	GPSTGPRGQGDGGRRKKGGWFGKHRGEGGSSQKFENIAEGLRLLLARCHVERTTEDGNWVAGVFVYGGSKTSLYNLRRGIGLAIPQCRLTPLSRLPFGMAPGPGPQPGPLRESIVCYFIVFLQTHIFAEGLKDAIKDLVLPKPAPTCNIKVTVCSFDDGVDLPPWFPPMV
sLCL-2.21_3248	Kenya		2						L	GPSTGPRGQGDGGRRKKGGWFGKHRGEGGSSQKFENIAEGLRLLLARCHVERTTEDGNWVAGVFVYGGSKTSLYNLRRGIGLAIPQCRLTPLSRLPFGMAPGPGPQPGPLRESIVCYFIVFLQTHIFAEGLKDAIKDLVLPKPAPTCNIKVTVCSFDDGVDLPPWFPPMV
sLCL-2.14_3241	Kenya		2						L	GPSTGPRGQGDGGRRKKGGWFGKHRGEGGSSQKFENIAEGLRLLLARCHVERTTEDGNWVAGVFVYGGSKTSLYNLRRGIGLAIPQCRLTPLSRLPFGMAPGPGPQPGPLRESIVCYFIVFLQTHIFAEGLKDAIKDLVLPKPAPTCNIKVTVCSFDDGVDLPPWFPPMV
sLCL-2.22_3249	Kenya		2						L	GPSTGPRGQGDGGRRKKGGWFGKHRGEGGSSQKFENIAEGLRLLLARCHVERTTEDGNWVAGVFVYGGSKTSLYNLRRGIGLAIPQCRLTPLSRLPFGMAPGPGPQPGPLRESIVCYFIVFLQTHIFAEGLKDAIKDLVLPKPAPTCNIKVTVCSFDDGVDLPPWFPPMV
AG876	Africa		2						L	GPSTGPRGQGDGGRRKKGGWYGKHRGEGGSSQKFENIAEGLRLLLARCHVERTTEDGNWVAGVFVYGGSKTSLYNLRRGIGLAIPQCRLTPLSRLPFGMAPGPGPQPGPLRESIVCYFIVFLQTHIFAEGLKDAIKDLVLPKPAPTCNIKVTVCSFDDGVDLPPWFPPMV
sLCL-2.15_3242	Kenya		2						L	GPSTGPRGQGDGGRRKKGGWFGKHRGEGGSSQKFENIAEGLRLLLARCHVERTTEDGNWVAGVFVYGGSKTSLYNLRRGIGLAIPQCRLTPLSRLPFGVAPGPGPQPGPLRESIVCYFIVFLQTHIFAEGLKDAIKDLVLPKPAPTCNIKVTVCSFDDGVDLPPWFPPMV
GK_Akuba	Africa								L	GPSTGPRGQGDGGRRKKGGWFGKHRGEGGSSQKFENIAEGLRLLLARCHVERTTEDGNWVAGVFVYGGSKTSLYNLRRGIGLAIPQCRLTPLSRFPFGMAPGPGPQPGPLRESIVCYFIVFLQTHIFAEGLKDAIKDLVMPRPAPTCNIKVTVCSFDDGVDLPPWFPPMV
JM_Saliva_33	Uganda								L	GPSTGPRGQGDGGRRKKGGWFGKHRGEGGSSQKFENIAEGLRLLLARCHVERTTEDGNWVAGVFVYGGSKTSLYNLRRGIGLAIPQCRLTPLSRLPFGMAPGPGPQPGPLRESIVCYFIVFLQTHIFAEGLKDAIKDLVMPKPAPTCNIKVTVCSFDDGVDLPPWFPPMV
K4123	USA								L	GPSTGPRGQGDGGRRKKGGWFGKHRGEGGSSQKFENIAEGLKLLLARCHVERTTEDGNWVAGVFVYGGSKTSLYNLRRGIGLAIPQCRLTPLSRLPFGMAPGPGPQPGPLRESIVCYFIVFLQTHIFAEGLKDAIKDLVMPKPAPTCNIKVTVCSFDDGVDLPPWFPPMV
JM_Saliva_18	Uganda								L	GPSTGPRGQGDGGRRKKGGWFGKHRGEGGSNQKFENIAEGLRLLLARCHVERTTEDGNWVAGVFVYGGSKTSLYNLRRGIGLAIPQCRLTPLSRLPFGMAPGPGPQPGPLRESIVCYFIVFLQTHIFAEGLKDAIKDFVMPKPAPTCNIRVTVCSFDDGVDLPPWFPPMV
JM_Saliva_20	Uganda		2						L	GPSTGPRGQGDGGRRKKGGWFGKHRGEGGSNQKFENIAEGLRLLLARCHVERTTEDGNWVAGVFVYGGSKTSLYNLRRGIGLAIPQCRLTPLSRLPFGMAPGPGPQPGPLRESIVCYFIVFLQTHIFAEGLKDAIKDFVMPKPAPTCNIRVTVCSFDDGVDLPPWFPPMV
sLCL-2.16_3243	Kenya		2						L	GPSTGPRGQGDGGRRKKGGWFGKHRGEGGSNQKFENIAEGLRLLLARCHVERTTEDGNWVAGVFVYGGSKTSLYNLRRGIGLAIPQCRLTPLSRLPFGMAPGPGPQPGPLRESIVCYFIVFLQTHIFAEGLKDAIKDFVMPKPAPTCNIRVTVCSFDDGVDLPPWFPPMV
JC_037	USA								L	GPSTGPRGQGDGGRRKKGGWFGKRRGEGGSNQKFENIAEGLRLLLARCHVERTTEDGNWVAGVFVYGGSKTSLYNLRRGIGLAIPQCRLTPLSRLPFGMAPGPGPQPGPLRESIVCYFIVFLQTHIFAEGLKDAIKDLVMPKPAPTCNIRVTVCSFDDGVDLPPWFPPMV
GK_PUT	Africa		2						L	GPSTGPRGQGDGGRRKKGGWFGKRRGEGGSNQKFENIAEGLRLLLARCHVERTTEDGNWVAGVFVYGGSKTSLYNLRRGIGLAIPQCRLTPLSRLPFGMAPGPGPQPGPLRESIVCYFIVFLQTHIFAEGLKDAIKDLVLPKPAPTCNIRVTVCSFDDGVDLPPWFPPMV
pLCL-TRL1-post_	USA								L	GPSTGPRGQGDGGRRKKGGWFGKRRGEGGSNQKFENIAEGLRLLLARCHVERTTEDGNWVAGVFVYGGSKTSLYNLRRGIGLAIPQCRLTPLSRLPFGMAPGPGPQPGPLRESIVCYFIVFLQTHIFAEGLKDAIKDLVLPKPAPTCNIRVTVCSFDDGVDLPPWFPPMV
pLCL-TRL1-pre_2	USA								L	GPSTGPRGQGDGGRRKKGGWFGKRRGEGGSNQKFENIAEGLRLLLARCHVERTTEDGNWVAGVFVYGGSKTSLYNLRRGIGLAIPQCRLTPLSRLPFGMAPGPGPQPGPLRESIVCYFIVFLQTHIFAEGLKDAIKDLVLPKPAPTCNIRVTVCSFDDGVDLPPWFPPMV
BL36_2652	Africa		1 2						L	GPSTGPRGQGDGGRRKKGGWFGKRRGEGGSNQKFENIAEGLRLLLARCHVERTTEDGNWVAGVFVYGGSKTSLYNLRRGIGLAIPQCRLTPLSRLPFGMAPGPGPQPGPLRESIVCYFIVFLQTHIFAEGLKDAIKDLVLPKPAPTCNIRVTVCSFDDGVDLPPWFPPMV
Namalwa_2131	Africa								L	GPSTGPRGQGDGGRRKKGGWFGKRRGEGGSNQKFENIAEGLRLLLARCHVERTTEDGNWVAGVFVYGGSKTSLYNLRRGIGLAIPQCRLTPLSRLPFGMAPGPGPQPGPLRESIVCYFIVFLQTHIFAEGLKDAIKDLVLPKPAPTCNIRVTVCSFDDGVDLPPWFPPMV
P3HR1_c16_2134	Africa		2						L	GPSTGPRGQGDGGRRKKGGWFGKRRGEGGSNQKFENIAEGLRLLLARCHVERTTEDGNWVAGVFVYGGSKTSLYNLRRGIGLAIPQCRLTPLSRLPFGMAPGPGPQPGPLRESIVCYFIVFLQTHIFAEGLKDAIKDLVLPKPAPTCNIRVTVCSFDDGVDLPPWFPPMV
Jijoye_2135	Africa		2						L	GPSTGPRGQGDGGRRKKGGWFGKRRGEGGSNQKFENIAEGLRLLLARCHVERTTEDGNWVAGVFVYGGSKTSLYNLRRGIGLAIPQCRLTPLSRLPFGMAPGPGPQPGPLRESIVCYFIVFLQTHIFAEGLKDAIKDLVLPKPAPTCNIRVTVCSFDDGVDLPPWFPPMV
JM_Saliva_5	Uganda								L	GPSTGPRGQGDGGRRKKGGWFGKHRGEGGSNQKFENIAEGLRLLLARCHVERTTEDGNWVAGVFVYGGSKTSLYNLRRGIGLAIPQCRLTPLSRLPFGMAPGPGPQPGPLRESIVCYFIVFLQTHIFAEGLKDAIKDLVMPKPAPTCNIRVTVCSFDDGVDLPPWFPPMV
GK_BL72	Africa								L	GPSTGPRGQGDGGRRKKGGWFGKHRGEGGSNQKFENIAEGLRLLLARCHVERTTEDGNWVAGVFVYGGSKTSLYNLRRGIGLAIPQCRLTPLSRLPFGMAPGPGPQPGPLRESIVCYFIVFLQTHIFAEGLKDAIKDLVMPKPAPTCNIRVTVCSFDDGVDLPPWFPPMV
JW_BL121B	Africa								L	GPSTGPRGQGDGGRRKKGGWFGKHRGEGGSNQKFENIAEGLRLLLARCHVERTTEDGNWVAGVFVYGGSKTSLYNLRRGIGLAIPQCRLTPLSRLPFGMAPGPGPQPGPLRESIVCYFIVFLQTHIFAEGLKDAIKDLVMPKPAPTCNIRVTVCSFDDGVDLPPWFPPMV
JM_NKTLY_96.1	Indonesia								L	GPSTGPRGQGDGGRRKKGGWFGKHRGHGGSNQKFENIAEGLRLLLARCHVERTTEDGNWVAGVFVYGGSKTSLYNLRRGIALAIPQCRLTPLSRLPFGMAPGPGPQPGPLRESIVCYFIVFLQTHIFAEGLKDAIKDLVMPKPAPTCNIKVTVCSFDDGVDLPPWFPPMV
IMS_Saliva_204	Spain								L	GPSTGPRGQGDGGRRKKGGWFGKHRGHGGSNQKFENIAEGLRLLLARCHVERTTEDGNWVAGVFVYGGSKTSLYNLRRGIALAIPQCRLTPLSRLPFGMAPGPGPQPGPLRESIVCYFIVFLQTHIFAEGLKDAIKDLVMPKPAPTCNIKVTVCSFDDGVDLPPWFPPMV
GK_BL42	Africa								T	GPSTGPRGQGDGGRRKKGGWFGKHRGQGGSNQKFENIAEGLRTLLARCHVERTTDEGTWVAGVFVYGGSKTSLYNLRRGIGLAIPQCRLTPLSRLPFGMAPGPGPQPGPLWESIVCYFIVFLQTHIFAEGLKDAIKDLVMPKPAPTCNIKVTVCSFDDGVDLPPWFPPMV
GK_BL44	Africa								T	GPSTGPRGQGDGGRRKKGGWFGKHRGQGGSNQKFENIAEGLRTLLARCHVERTTDEGTWVAGVFVYGGSKTSLYNLRRGIGLAIPQCRLTPLSRLPFGMAPGPGPQPGPLWESIVCYFIVFLQTHIFAEGLKDAIKDLVMPKPAPTCNIKVTVCSFDDGVDLPPWFPPMV
GK_BL36	Africa		1 2						T	GPSTGPRGQGDGGRRKKGGWFGKHRGQGGSNQKFENIAEGLRTLLARCHVERTTDEGTWVAGVFVYGGSKTSLYNLRRGIGLAIPQCRLTPLSRLPFGMAPGPGPQPGPLWESIVCYFIVFLQTHIFAEGLKDAIKDLVMPKPAPTCNIKVTVCSFDDGVDLPPWFPPMV
JW_BL43B	Africa								T	GPSTGPRGQGDGGRRKKGGWFGKHRGQGGSNQKFENIAEGLRTLLARCHVERTTDEGTWVAGVFVYGGSKTSLYNLRRGIGLAIPQCRLTPLSRLPFGMAPGPGPQPGPLWESIVCYFIVFLQTHIFAEGLKDAIKDLVMPKPAPTCNIKVTVCSFDDGVDLPPWFPPMV
GK_LY65	Africa								T	GPSTGPRGQGDGGRRKKGGWFGKHRGQGGSNQKFENIAEGLRTLLARCHVERTTDEGTWVAGVFVYGGSKTSLYNLRRGIGLAIPQCRLTPLSRLPFGMAPGPGPQPGPLRESIVCYFIVFLQTHIFAEGLKDAIKDFVMPKPAPTCNIKATVCSFDDGVDLPPWFPPMV
sLCL-1.04_3231	Kenya								T	GPSTGPRGQGDGGRRKKGGWFGKHRGQGGSNQKFENIAEGLRTLLARCHVERTTDEGTWVAGVFVYGGSKTSLYNLRRGIGLAIPQCRLTPLSRLPFGMAPGPGPQPGPLRESIVCYFIVFLQTHIFAEGLKDAIKDFVMPKPAPTCNIKATVCSFDDGVDLPPWFPPMV
sLCL-BL1.03_323	Kenya								T	GPSTGPRGQGDGGRRKKGGWFGKHRGQGGSNQKFENIAEGLRTLLARCHVERTTDEGTWVAGVFVYGGSKTSLYNLRRGIGLAIPQCRLTPLSRLPFGMAPGPGPQPGPLRESIVCYFIVFLQTHIFAEGLKDAIKDFVMPKPAPTCNIKATVCSFDDGVDLPPWFPPMV
sLCL-1.06_3233	Kenya								T	GPSTGPRGQGDGGRRKKGGWFGKHRGQGGSNQKFENIAEGLRTLLARCHVERTTDEGTWVAGVFVYGGSKTSLYNLRRGIGLAIPQCRLTPLSRLPFGMAPGPGPQPGPLRESIVCYFIVFLQTHIFAEGLKDAIKDFVMPKPAPTCNIKATVCSFDDGVDLPPWFPPMV
sLCL-1.11_3238	Kenya								T	GPSTGPRGQGDGGRRKKGGWFGKHRGQGGSNQKFENIAEGLRTLLARCHVERTTDEGTWVAGVFVYGGSKTSLYNLRRGIGLAIPQCRLTPLSRLPFGMAPGPGPQPGPLRESIVCYFIVFLQTHIFAEGLKDAIKDFVMPKPAPTCNIKATVCSFDDGVDLPPWFPPMV
sLCL-1.07_3234	Kenya								T	GPSTGPRGQGDGGRRKKGGWFGKHRGQGGSNQKFENIAEGLRTLLARCHVERTTDEGTWVAGVFVYGGSKTSLYNLRRGIGLAIPQCRLTPLSRLPFGMAPGPGPQPGPLRESIVCYFIVFLQTHIFAEGLKDAIKDFVMPKPAPTCNIKATVCSFDDGVDLPPWFPPMV
sLCL-1.10_3237	Kenya								T	GPSTGPRGQGDGGRRKKGGWFGKHRGQGGSNQKFENIAEGLRTLLARCHVERTTDEGTWVAGVFVYGGSKTSLYNLRRGIGLAIPQCRLTPLSRLPFGMAPGPGPQPGPLRESIVCYFIVFLQTHIFAEGLKDAIKDFVMPKPAPTCNIKATVCSFDDGVDLPPWFPPMV
sLCL-BL1.20_324	Kenya								T	GPSTGPRGQGDGGRRKKGGWFGKHRGQGGSNQKFENIAEGLRTLLARCHVERTTDEGTWVAGVFVYGGSKTSLYNLRRGIGLAIPQCRLTPLSRLPFGMAPGPGPQPGPLRESIVCYFIVFLQTHIFAEGLKDAIKDFVMPKPAPTCNIKATVCSFDDGVDLPPWFPPMV
sLCL-1.08_3235	Kenya								T	GPSTGPRGQGDGGRRKKGGWFGKHRGQGGSNQKFENIAEGLRTLLARCHVERTTDEGTWVAGVFVYGGSKTSLYNLRRGIGLAIPQCRLTPLSRLPFGMAPGPGPQPGPLRESIVCYFIVFLQTHIFAEGLKDAIKDFVMPKPAPTCNIKATVCSFDDGVDLPPWFPPMV
sLCL-1.02_3229	Kenya								T	GPSTGPRGQGDGGRRKKGGWFGKHRGQGGSNQKFENIAEGLRTLLARCHVERTTDEGTWVAGVFVYGGSKTSLYNLRRGIGLAIPQCRLTPLSRLPFGMAPGPGPQPGPLRESIVCYFIVFLQTHIFAEGLKDAIKDFVMPKPAPTCNIKATVCSFDDGVDLPPWFPPMV
Mutu	Africa								T	GPSTGPRGQGDGGRRKKGGWFGKHRGQGGSNQKFENIAEGLRTLLARCHVERTTDEGTWVAGVFVYGGSKTSLYNLRRGIGLAIPQCRLTPLSRLPFGMAPGPGPQPGPLRESIVCYFIVFLQTHIFAEGLKDAIKDFVMPKPAPTCNIKATVCSFDDGVDLPPWFPPMV
Cheptages_2143	Africa		2						T	GPSTGPRGQGDGGRRKKGGWFGKHRGQGGSNQKFENIAEGLRTLLARCHVERTTDEGTWVAGVFVYGGSKTSLYNLRRGIGLAIPQCRLTPLSRLPFGMAPGPGPQPGPLRESIVCYFIVFLQTHIFAEGLKDAIKDFVMPKPAPTCNIKATVCSFDDGVDLPPWFPPMV
JM_NPC_biop_27	Indonesia								T	GPSTGPRGQGDGGRRKKGGWFGKHRGQGGSNQKFENIAEGLRTLLARCHVERTTDEGTWVAGVFVYGGSKTSLYNLRRGIALAIPQCRLTPLSRLPFGMAPGPGPQPGPLRESIVCYFIVFLQTHIFAEGLKDAIKDLVMPKPAPTCNIKATVCSFDDGVDLPPWFPPMV
GK_Farage	USA								T	GPSTGPRGQGDGGRRKKGGWFGKHRGQGGSNQKFENIAEGLRTLLARCHVERTTDEGTWVAGVFVYGGSKTSLYNLRRGIAVAIPQCRLTPLSRLPFGMAPGPGPQPGPLRESIVCYFIVFLQTHIFAEGLKDAIKDLVMPKPAPTCNIKATVCSFDDGVDLPPWFPPMV
K4413	USA								T	GPSTGPRGQGDGGRRKKGGWFGKHRGQGGSNQKFENIAEGLRTLLARCHVERTTDEGTWVAGVFVYGGSKTSLYNLRRGIALAIPQCRLTPLSRLPFGMAPGPGPQPGPLRESIVCYFIVFLQTHIFAEGLKDAIKDLVMPKPAPTCNIKATVCSFDDGVDLPPWFPPMV
JM_NPC_biop_162	Indonesia								T	GPSTGPRGQGDGGRRKKGGWFGKHRGQGGSNQKFENIAEGLRTLLARCHVERTTDEGTWVAGVFVYGGSKTSLYNLRRGIALAIPQCRLTPLSRLPFGMAPGPGPQPGPLRESIVCYFIVFLQTHIFAEGLKDAIKDLVMPKPAPTCNIKATVCSFDDGVDLPPWFPPMV
GK_BL60	Africa								T	GPSTGPRGQGDGGRRKKGGWFGKHRGQGGSNQKFENIAEGLRTLLARCHVERTTDEGTWVAGVFVYGGSKTSLYNLRRGIALAIPQCRLTPLSRLPFGMAPGPGPQPGPLRESIVCYFIVFLQTHIFAEGLKDAIKDLVMPKPAPTCNIKATVCSFDDGVDLPPWFPPMV
GK_BL67	France								T	GPSTGPRGQGDGGRRKKGGWFGKHRGQGGSNQKFENIAEGLRTLLARCHVERTTDEGTWVAGVFVYGGSKTSLYNLRRGIALAIPQCRLTPLSRLPFGMAPGPGPQPGPLRESIVCYFIVFLQTHIFAEGLKDAIKDLVMPKPAPTCNIKATVCSFDDGVDLPPWFPPMV
IMS_Saliva_52	Brit Chinese								T	GPSTGPRGQGDGGRRKKGGWFGKHRGQGGSNQKFENIAEGLRTLLARCHVERTTDEGTWVAGVFVYGGSKTSLYNLRRGIALAIPQCRLTPLSRLPFGMAPGPGPQPGPLRESIVCYFIVFLQTHIFAEGLKDAIKDLVMPKPAPTCNIKATVCSFDDGVDLPPWFPPMV
IMS_Saliva_70	England								T	GPSTGPRGQGDGGRRKKGGWFGKHRGQGGSNQKFENIAEGLRTLLARCHVERTTDEGTWVAGVFVYGGSKTSLYNLRRGIALAIPQCRLTPLSRLPFGMAPGPGPQPGPLRESIVCYFIVFLQTHIFAEGLKDAIKDLVMPKPAPTCNIKATVCSFDDGVDLPPWFPPMV
IMS_Saliva_71	England								T	GPSTGPRGQGDGGRRKKGGWFGKHRGQGGSNQKFENIAEGLRTLLARCHVERTTDEGTWVAGVFVYGGSKTSLYNLRRGIALAIPQCRLTPLSRLPFGMAPGPGPQPGPLRESIVCYFIVFLQTHIFAEGLKDAIKDLVMPKPAPTCNIKATVCSFDDGVDLPPWFPPMV
IMS_Saliva_155	Brit Asian								T	GPSTGPRGQGDGGRRKKGGWFGKHRGQGGSNQKFENIAEGLRTLLARCHVERTTDEGTWVAGVFVYGGSKTSLYNLRRGIALAIPQCRLTPLSRLPFGMAPGPGPQPGPLRESIVCYFIVFLQTHIFAEGLKDAIKDLVMPKPAPTCNIKATVCSFDDGVDLPPWFPPMV
IMS_Saliva_193	Scotland								T	GPSTGPRGQGDGGRRKKGGWFGKHRGQGGSNQKFENIAEGLRTLLARCHVERTTDEGTWVAGVFVYGGSKTSLYNLRRGIALAIPQCRLTPLSRLPFGMAPGPGPQPGPLRESIVCYFIVFLQTHIFAEGLKDAIKDLVMPKPAPTCNIKATVCSFDDGVDLPPWFPPMV
IMS_Saliva_216	Brit African								T	GPSTGPRGQGDGGRRKKGGWFGKHRGQGGSNQKFENIAEGLRTLLARCHVERTTDEGTWVAGVFVYGGSKTSLYNLRRGIALAIPQCRLTPLSRLPFGMAPGPGPQPGPLRESIVCYFIVFLQTHIFAEGLKDAIKDLVMPKPAPTCNIKATVCSFDDGVDLPPWFPPMV
IMS_Saliva_250	Hong Kong								T	GPSTGPRGQGDGGRRKKGGWFGKHRGQGGSNQKFENIAEGLRTLLARCHVERTTDEGTWVAGVFVYGGSKTSLYNLRRGIALAIPQCRLTPLSRLPFGMAPGPGPQPGPLRESIVCYFIVFLQTHIFAEGLKDAIKDLVMPKPAPTCNIKATVCSFDDGVDLPPWFPPMV
JC_030-29	USA								T	GPSTGPRGQGDGGRRKKGGWFGKHRGQGGSNQKFENIAEGLRTLLARCHVERTTDEGTWVAGVFVYGGSKTSLYNLRRGIALAIPQCRLTPLSRLPFGMAPGPGPQPGPLRESIVCYFIVFLQTHIFAEGLKDAIKDLVMPKPAPTCNIKATVCSFDDGVDLPPWFPPMV
JC_030-18	USA								T	GPSTGPRGQGDGGRRKKGGWFGKHRGQGGSNQKFENIAEGLRTLLARCHVERTTDEGTWVAGVFVYGGSKTSLYNLRRGIALAIPQCRLTPLSRLPFGMAPGPGPQPGPLRESIVCYFIVFLQTHIFAEGLKDAIKDLVMPKPAPTCNIKATVCSFDDGVDLPPWFPPMV
JC_VID14	USA								T	GPSTGPRGQGDGGRRKKGGWFGKHRGQGGSNQKFENIAEGLRTLLARCHVERTTDEGTWVAGVFVYGGSKTSLYNLRRGIALAIPQCRLTPLSRLPFGMAPGPGPQPGPLRESIVCYFIVFLQTHIFAEGLKDAIKDLVMPKPAPTCNIKATVCSFDDGVDLPPWFPPMV
JC_VID41	USA								T	GPSTGPRGQGDGGRRKKGGWFGKHRGQGGSNQKFENIAEGLRTLLARCHVERTTDEGTWVAGVFVYGGSKTSLYNLRRGIALAIPQCRLTPLSRLPFGMAPGPGPQPGPLRESIVCYFIVFLQTHIFAEGLKDAIKDLVMPKPAPTCNIKATVCSFDDGVDLPPWFPPMV
IMS_Saliva_9	Poland								T	GPSTGPRGQGDGGRRKKGGWFGKHRGQGGSNQKFENIAEGLRTLLARCHVERTTDEGTWVAGVFVYGGSKTSLYNLRRGIALAIPQCRLTPLSRLPFGMAPGPGPQPGPLRESIVCYFIVFLQTHIFAEGLKDAIKDLVMPKPAPTCNIKATVCSFDDGVDLPPWFPPMV
sLCL-IS1.06_210	Australia								T	GPSTGPRGQGDGGRRKKGGWFGKHRGQGGSNQKFENIAEGLRTLLARCHVERTTDEGTWVAGVFVYGGSKTSLYNLRRGIALAIPQCRLTPLSRLPFGMAPGPGPQPGPLRESIVCYFIVFLQTHIFAEGLKDAIKDLVMPKPAPTCNIKATVCSFDDGVDLPPWFPPMV
sLCL-IS1.03_210	Australia								T	GPSTGPRGQGDGGRRKKGGWFGKHRGQGGSNQKFENIAEGLRTLLARCHVERTTDEGTWVAGVFVYGGSKTSLYNLRRGIALAIPQCRLTPLSRLPFGMAPGPGPQPGPLRESIVCYFIVFLQTHIFAEGLKDAIKDLVMPKPAPTCNIKATVCSFDDGVDLPPWFPPMV
sLCL-IS1.11_211	Australia								T	GPSTGPRGQGDGGRRKKGGWFGKHRGQGGSNQKFENIAEGLRTLLARCHVERTTDEGTWVAGVFVYGGSKTSLYNLRRGIALAIPQCRLTPLSRLPFGMAPGPGPQPGPLRESIVCYFIVFLQTHIFAEGLKDAIKDLVMPKPAPTCNIKATVCSFDDGVDLPPWFPPMV
HL11_3284	England								T	GPSTGPRGQGDGGRRKKGGWFGKHRGQGGSNQKFENIAEGLRTLLARCHVERTTDEGTWVAGVFVYGGSKTSLYNLRRGIALAIPQCRLTPLSRLPFGMAPGPGPQPGPLRESIVCYFIVFLQTHIFAEGLKDAIKDLVMPKPAPTCNIKATVCSFDDGVDLPPWFPPMV
sLCL-IS1.10_211	Australia								T	GPSTGPRGQGDGGRRKKGGWFGKHRGQGGSNQKFENIAEGLRTLLARCHVERTTDEGTWVAGVFVYGGSKTSLYNLRRGIALAIPQCRLTPLSRLPFGMAPGPGPQPGPLRESIVCYFIVFLQTHIFAEGLKDAIKDLVMPKPAPTCNIKATVCSFDDGVDLPPWFPPMV
sLCL-IS1.08_211	Australia								T	GPSTGPRGQGDGGRRKKGGWFGKHRGQGGSNQKFENIAEGLRTLLARCHVERTTDEGTWVAGVFVYGGSKTSLYNLRRGIALAIPQCRLTPLSRLPFGMAPGPGPQPGPLRESIVCYFIVFLQTHIFAEGLKDAIKDLVMPKPAPTCNIKATVCSFDDGVDLPPWFPPMV
HL02_3275	England								T	GPSTGPRGQGDGGRRKKGGWFGKHRGQGGSNQKFENIAEGLRTLLARCHVERTTDEGTWVAGVFVYGGSKTSLYNLRRGIALAIPQCRLTPLSRLPFGMAPGPGPQPGPLRESIVCYFIVFLQTHIFAEGLKDAIKDLVMPKPAPTCNIKATVCSFDDGVDLPPWFPPMV
L591_3258	Germany								T	GPSTGPRGQGDGGRRKKGGWFGKHRGQGGSNQKFENIAEGLRTLLARCHVERTTDEGTWVAGVFVYGGSKTSLYNLRRGIALAIPQCRLTPLSRLPFGMAPGPGPQPGPLRESIVCYFIVFLQTHIFAEGLKDAIKDLVMPKPAPTCNIKATVCSFDDGVDLPPWFPPMV
HL08_3281	England								T	GPSTGPRGQGDGGRRKKGGWFGKHRGQGGSNQKFENIAEGLRTLLARCHVERTTDEGTWVAGVFVYGGSKTSLYNLRRGIALAIPQCRLTPLSRLPFGMAPGPGPQPGPLRESIVCYFIVFLQTHIFAEGLKDAIKDLVMPKPAPTCNIKATVCSFDDGVDLPPWFPPMV
sLCL-IS1.12_212	Australia								T	GPSTGPRGQGDGGRRKKGGWFGKHRGQGGSNQKFENIAEGLRTLLARCHVERTTDEGTWVAGVFVYGGSKTSLYNLRRGIALAIPQCRLTPLSRLPFGMAPGPGPQPGPLRESIVCYFIVFLQTHIFAEGLKDAIKDLVMPKPAPTCNIKATVCSFDDGVDLPPWFPPMV
sLCL-IS1.19_212	Australia								T	GPSTGPRGQGDGGRRKKGGWFGKHRGQGGSNQKFENIAEGLRTLLARCHVERTTDEGTWVAGVFVYGGSKTSLYNLRRGIALAIPQCRLTPLSRLPFGMAPGPGPQPGPLRESIVCYFIVFLQTHIFAEGLKDAIKDLVMPKPAPTCNIKATVCSFDDGVDLPPWFPPMV
sLCL-IS1.14_212	Australia								T	GPSTGPRGQGDGGRRKKGGWFGKHRGQGGSNQKFENIAEGLRTLLARCHVERTTDEGTWVAGVFVYGGSKTSLYNLRRGIALAIPQCRLTPLSRLPFGMAPGPGPQPGPLRESIVCYFIVFLQTHIFAEGLKDAIKDLVMPKPAPTCNIKATVCSFDDGVDLPPWFPPMV
sLCL-IM1.17_212	Australia								T	GPSTGPRGQGDGGRRKKGGWFGKHRGQGGSNQKFENIAEGLRTLLARCHVERTTDEGTWVAGVFVYGGSKTSLYNLRRGIALAIPQCRLTPLSRLPFGMAPGPGPQPGPLRESIVCYFIVFLQTHIFAEGLKDAIKDLVMPKPAPTCNIKATVCSFDDGVDLPPWFPPMV
sLCL-1.12_3239	Kenya								T	GPSTGPRGQGDGGRRKKGGWFGKHRGQGGSNQKFENIAEGLRTLLARCHVERTTDEGTWVAGVFVYGGSKTSLYNLRRGIALAIPQCRLTPLSRLPFGMAPGPGPQPGPLRESIVCYFIVFLQTHIFAEGLKDAIKDLVMPKPAPTCNIKATVCSFDDGVDLPPWFPPMV
sLCL-IS1.20_212	Australia								T	GPSTGPRGQGDGGRRKKGGWFGKHRGQGGSNQKFENIAEGLRTLLARCHVERTTDEGTWVAGVFVYGGSKTSLYNLRRGIALAIPQCRLTPLSRLPFGMAPGPGPQPGPLRESIVCYFIVFLQTHIFAEGLKDAIKDLVMPKPAPTCNIKATVCSFDDGVDLPPWFPPMV
Daudi_2145	Africa								T	GPSTGPRGQGDGGRRKKGGWFGKHRGQGGSNQKFENIAEGLRTLLARCHVERTTDEGTWVAGVFVYGGSKTSLYNLRRGIALAIPQCRLTPLSRLPFGMAPGPGPQPGPLRESIVCYFIVFLQTHIFAEGLKDAIKDLVMPKPAPTCNIKATVCSFDDGVDLPPWFPPMV
M-ABA_2139	Africa								T	GPSTGPRGQGDGGRRKKGGWFGKHRGQGGSNQKFENIAEGLRTLLARCHVERTTDEGTWVAGVFVYGGSKTSLYNLRRGIALAIPQCRLTPLSRLPFGMAPGPGPQPGPLRESIVCYFIVFLQTHIFAEGLKDAIKDLVMPKPAPTCNIKATVCSFDDGVDLPPWFPPMV
sLCL-IM1.09_212	Australia								T	GPSTGPRGQGDGGRRKKGGWFGKHRGQGGSNQKFENIAEGLRTLLARCHVERTTDEGTWVAGVFVYGGSKTSLYNLRRGIALAIPQCRLTPLSRLPFGMAPGPGPQPGPLRESIVCYFIVFLQTHIFAEGLKDAIKDLVMPKPAPTCNIKATVCSFDDGVDLPPWFPPMV
HL04_3277	England								T	GPSTGPRGQGDGGRRKKGGWFGKHRGQGGSNQKFENIAEGLRTLLARCHVERTTDEGTWVAGVFVYGGSKTSLYNLRRGIALAIPQCRLTPLSRLPFGMAPGPGPQPGPLRESIVCYFIVFLQTHIFAEGLKDAIKDLVMPKPAPTCNIKATVCSFDDGVDLPPWFPPMV
HL09_3282	England								T	GPSTGPRGQGDGGRRKKGGWFGKHRGQGGSNQKFENIAEGLRTLLARCHVERTTDEGTWVAGVFVYGGSKTSLYNLRRGIALAIPQCRLTPLSRLPFGMAPGPGPQPGPLRESIVCYFIVFLQTHIFAEGLKDAIKDLVMPKPAPTCNIKATVCSFDDGVDLPPWFPPMV
sLCL-IM1.02_210	Australia								T	GPSTGPRGQGDGGRRKKGGWFGKHRGQGGSNQKFENIAEGLRTLLARCHVERTTDEGTWVAGVFVYGGSKTSLYNLRRGIALAIPQCRLTPLSRLPFGMAPGPGPQPGPLRESIVCYFIVFLQTHIFAEGLKDAIKDLVMPKPAPTCNIKATVCSFDDGVDLPPWFPPMV
sLCL-IM1.05_210	Australia								T	GPSTGPRGQGDGGRRKKGGWFGKHRGQGGSNQKFENIAEGLRTLLARCHVERTTDEGTWVAGVFVYGGSKTSLYNLRRGIALAIPQCRLTPLSRLPFGMAPGPGPQPGPLRESIVCYFIVFLQTHIFAEGLKDAIKDLVMPKPAPTCNIKATVCSFDDGVDLPPWFPPMV
HL05_3278	England								T	GPSTGPRGQGDGGRRKKGGWFGKHRGQGGSNQKFENIAEGLRTLLARCHVERTTDEGTWVAGVFVYGGSKTSLYNLRRGIALAIPQCRLTPLSRLPFGMAPGPGPQPGPLRESIVCYFIVFLQTHIFAEGLKDAIKDLVMPKPAPTCNIKATVCSFDDGVDLPPWFPPMV
sLCL-IS1.13_210	Australia								T	GPSTGPRGQGDGGRRKKGGWFGKHRGQGGSNQKFENIAEGLRTLLARCHVERTTDEGTWVAGVFVYGGSKTSLYNLRRGIALAIPQCRLTPLSRLPFGMAPGPGPQPGPLRESIVCYFIVFLQTHIFAEGLKDAIKDLVMPKPAPTCNIKATVCSFDDGVDLPPWFPPMV
sLCL-IM1.16_211	Australia								T	GPSTGPRGQGDGGRRKKGGWFGKHRGQGGSNQKFENIAEGLRTLLARCHVERTTDEGTWVAGVFVYGGSKTSLYNLRRGIALAIPQCRLTPLSRLPFGMAPGPGPQPGPLRESIVCYFIVFLQTHIFAEGLKDAIKDLVMPKPAPTCNIKATVCSFDDGVDLPPWFPPMV
sLCL-1.19_3246	Kenya								T	GPSTGPRGQGDGGRRKKGGWFGKHRGQGGSNQKFENIAEGLRTLLARCHVERTTDEGTWVAGVFVYGGSKTSLYNLRRGIALAIPQCRLTPLSRLPFGMAPGPGPQPGPLRESIVCYFIVFLQTHIFAEGLKDAIKDLVMPKPAPTCNIKATVCSFDDGVDLPPWFPPMV
IMS_Saliva_5	England Pakistan								T	GPSTGPRGQGDGGRRKKGGWFGKHRGQGGSNQKFENIAEGLRTLLARCHVERTTDEGTWVAGVFVYGGSKTSLYNLRRGIALAIPQCRLTPLSRLPFGMAPGPGPQPGPLRESIVCYFIVFLQTHIFAEGLKDAIKDLVLPKPAPTCNIKATVCSFDDGVDLPPWFPPMV
pLCL-TRL595_211	USA								T	GPSTGPRGQGDGGRRKKGGWFGKHRGQGGSNQKFENIAEGLRTLLARCHVERTTDEGTWVAGVFVYGGSKTSLYNLRRGIALAIPQCRLTPLSRLPFGMAPGPGPQPGPLRESIVCYFIVFLQTHIFAEGLKDAIKDLVLPKPAPTCNIKATVCSFDDGVDLPPWFPPMV
IMS_Saliva_90	England								T	GPSTGPRGQGDGGRRKKGGWFGKHRGHGGSNQKFENIAEGLRTLLARCHVERTTDEGTWVAGVFVYGGSKTSLYNLRRGIALAIPQCRLTPLSRLPFGMAPGPGPQPGPLRESIVCYFIVFLQTHIFAEGLKDAIKDLVMPKPAPTCNIKATVCSFDDGVDLPPWFPPMV
JC_027	USA								T	GPSTGPRGQGDGGRRKKGGWFGKHRGHGGSNQKFENIAEGLRTLLARCHVERTTDEGTWVAGVFVYGGSKTSLYNLRRGIALAIPQCRLTPLSRLPFGMAPGPGPQPGPLRESIVCYFIVFLQTHIFAEGLKDAIKDLVMPKPAPTCNIKATVCSFDDGVDLPPWFPPMV
IMS_Saliva_220	England								T	GPSTGPRGQGDGGRRKKGGWFGKHRGQGGSNQKFENIAEGLRTLLARCHVERTTDEGTWVAGVFVYGGSKTSLYNLRRGIALAIPQCRLTPLSRLPFGMAPGPGPQPGPLRESIVCYFIVFLQTHIFAEGLKDAIKDLVMPRPAPTCNIKATVCSFDDGVDLPPWFPPMV
sLCL-1.17_3244	Kenya								T	GPSTGPRGQGDGGRRKKGGWFGKHRGQGGSNQKFENIAEGLRTLLARCHVERTTDEGTWVAGVFVYGGSKTSLYNLRRGIALAIPQCRLTPLSRLPFGMAPGPGPQPGPLRESIVCYFIVFLQTHIFAEGLKDAIKDLVMPRPAPTCNIKATVCSFDDGVDLPPWFPPMV
BL37_2650	Africa								T	GPSTGPRGQGDGGRRKKGGWFGKHRGQGGSNQKFENIADGLRTLLARCHVERTTDEGTWVAGVFVYGGSKTSLYNLRRGIALAIPQCRLTPLSRLPFGMAPGPGPQPGPLRESIVCYFIVFLQTHIFAEGLKDAIKDFVMPKPAPTCNIKATVCSFDDGVDLPPWFPPMV
GK_BL18	Africa								T	GPSTGPRGQGDGGRRKKGGWFGKHRGQGGSNQKFENIADGLRTLLARCHVERTTDEGTWVAGVFVYGGSKTSLYNLRRGIALAIPQCRLTPLSRLPFGMAPGPGPQPGPLRESIVCYFIVFLQTHIFAEGLKDAIKDLVMPKPAPTCNIKATVCSFDDGVDLPPWFPPMV
JW_BL17A	Africa								T	GPSTGPRGQGDGGRRKKGGWFGKHRGQGGSNQKFENIADGLRTLLARCHVERTTDEGTWVAGVFVYGGSKTSLYNLRRGIALAIPQCRLTPLSRLPFGMAPGPGPQPGPLRESIVCYFIVFLQTHIFAEGLKDAIKDLVMPKPAPTCNIKATVCSFDDGVDLPPWFPPMV
RK_LCL_L5	PNG								T	GPSTGPRGQGDGGRRKKGGWFGKHRGQGGYNQKFENIAEGLRTLLARCHVERTTDEGTWVAGVFVYGGSKTSLYNLRRGIALAIPQCRLTPLSRLPFGMAPGPGPQPGPLRESIVCYFIVFLQTHIFAEGLKDAIKDLVMPKPAPTCNIKVTVCSFDDGVDLPPWFPPMV
JM_NPC_bru_L4	Indonesia		2						T	GPSTGPRGQGDGGRRKKGGWFGKHRGQGGSNQKFENIAEGLRTLLARCHVERTTDEGTWVAGVFVYGGSKTSLYNLRRGIALAIPQCRLTPLSRLPFGMAPGPGPQPGPLRESIVCYFIVFLQTHIFAEGLKDAIKDLVMPKPAPTCNIKVTVCSFDDGVDLPPWFPPMV
RK_LCL_L2	PNG								T	GPSTGPRGQGDGGRRKKGGWFGKHRGQGGSNQKFENIAEGLRTLLARCHVERTTDEGTWVAGVFVYGGSKTSLYNLRRGIALAIPQCRLTPLSRLPFGMAPGPGPQPGPLRESIVCYFIVFLQTHIFAEGLKDAIKDLVMPKPAPTCNIKVTVCSFDDGVDLPPWFPPMV
RK_LCL_L4	PNG		2						T	GPSTGPRGQGDGGRRKKGGWFGKHRGQGGSNQKFENIAEGLRTLLARCHVERTTDEGTWVAGVFVYGGSKTSLYNLRRGIALAIPQCRLTPLSRLPFGMAPGPGPQPGPLRESIVCYFIVFLQTHIFAEGLKDAIKDLVMPKPAPTCNIKVTVCSFDDGVDLPPWFPPMV
JM_LCL_IK	Indonesia								T	GPSTGPRGQGDGGRRKKGGWFGKHRGQGGSNQKFENIAEGLRTLLARCHVERTTDEGTWVAGVFVYGGSKTSLYNLRRGIALAIPQCRLTPLSRLPFGMAPGPGPQPGPLRESIVCYFIVFLQTHIFAEGLKDAIKDLVMPKPAPTCNIKVTVCSFDDGVDLPPWFPPMV
sLCL-IS1.01_210	Australia								T	GPSTGPRGQGDGGRRKKGGWFGKHRGQGGSNQKFENIAEGLRTLLARCHVERTTDEGTWVAGVFVYGGSKTSLYNLRRGIALAIPQCRLTPLSRLPFGMAPGPGPQPGPLRESIVCYFIVFLQTHIFAEGLKDAIKDLVMPKPAPTCNIKVTVCSFDDGVDLPPWFPPMV
HL01_3274	England								T	GPSTGPRGQGDGGRRKKGGWFGKHRGQGGSNQKFENIAEGLRTLLARCHVERTTDEGTWVAGVFVYGGSKTSLYNLRRGIALAIPQCRLTPLSRLPFGMAPGPGPQPGPLRESIVCYFIVFLQTHIFAEGLKDAIKDLVMPKPAPTCNIKVTVCSFDDGVDLPPWFPPMV
Wewak_2_2133	PNG		2						T	GPSTGPRGQGDGGRRKKGGWFGKHRGQGGSNQKFENIAEGLRTLLARCHVERTTDEGTWVAGVFVYGGSKTSLYNLRRGIALAIPQCRLTPLSRLPFGMAPGPGPQPGPLRESIVCYFIVFLQTHIFAEGLKDAIKDLVMPKPAPTCNIKVTVCSFDDGVDLPPWFPPMV
IMS_Saliva_10	England								A	GPSTGPRGQGDGGRRKKGGWFGKHRGQGGSNPKFENIADGLRALLARSHVERTTDEGTWVAGVFVYGGSKTSLYNLRRGTALAIPQCRLTPLSRLPFGMAPGPGPQPGPLRESIVCYFMVFLQTHIFAEVLKDAIKDLVMTKPAPTCNIRVTVCSFDDGVDLPPWFPPMV
NC007605	USA								A	GPSTGPRGQGDGGRRKKGGWFGKHRGQGGSNPKFENIAEGLRALLARSHVERTTDEGTWVAGVFVYGGSKTSLYNLRRGTALAIPQCRLTPLSRLPFGMAPGPGPQPGPLRESIVCYFMVFLQTHIFAEVLKDAIKDLVMTKPAPTCNIRVTVCSFDDGVDLPPWFPPMV
GK_K001	USA								A	GPSTGPRGQGDGGRRKKGGWFGKHRGQGGSNPKFENIAEGLRALLARSHVERTTDEGTWVAGVFVYGGSKTSLYNLRRGTALAIPQCRLTPLSRLPFGMAPGPGPQPGPLRESIVCYFMVFLQTHIFAEVLKDAIKDLVMTKPAPTCNIRVTVCSFDDGVDLPPWFPPMV
IMS_Saliva_81	England		2						A	GPSTGPRGQGDGGRRKKGGWFGKHRGQGGSNPKFENIAEGLRALLARSHVERTTDEGTWVAGVFVYGGSKTSLYNLRRGTALAIPQCRLTPLSRLPFGMAPGPGPQPGPLRESIVCYFMVFLQTHIFAEVLKDAIKDLVMTKPAPTCNIRVTVCSFDDGVDLPPWFPPMV
IMS_Saliva_162	England								A	GPSTGPRGQGDGGRRKKGGWFGKHRGQGGSNPKFENIAEGLRALLARSHVERTTDEGTWVAGVFVYGGSKTSLYNLRRGTALAIPQCRLTPLSRLPFGMAPGPGPQPGPLRESIVCYFMVFLQTHIFAEVLKDAIKDLVMTKPAPTCNIRVTVCSFDDGVDLPPWFPPMV
Sitoko_2655	Africa								A	GPSTGPRGQGDGGRRKKGGWFGKHRGQGGSNPKFENIAEGLRALLARSHVERTTDEGTWVAGVFVYGGSKTSLYNLRRGTALAIPQCRLTPLSRLPFGMAPGPGPQPGPLRESIVCYFMVFLQTHIFAEVLKDAIKDLVMTKPAPTCNIRVTVCSFDDGVDLPPWFPPMV
X50-7_2137	USA								A	GPSTGPRGQGDGGRRKKGGWFGKHRGQGGSNPKFENIAEGLRALLARSHVERTTDEGTWVAGVFVYGGSKTSLYNLRRGTALAIPQCRLTPLSRLPFGMAPGPGPQPGPLRESIVCYFMVFLQTHIFAEVLKDAIKDLVMTKPAPTCNIRVTVCSFDDGVDLPPWFPPMV
sLCL-IS1.04_211	Australia								A	GPSTGPRGQGDGGRRKKGGWFGKHRGQGGSNPKFENIAEGLRALLARSHVERTTDEGTWVAGVFVYGGSKTSLYNLRRGTALAIPQCRLTPLSRLPFGMAPGPGPQPGPLRESIVCYFMVFLQTHIFAEVLKDAIKDLVMTKPAPTCNIRVTVCSFDDGVDLPPWFPPMV
sLCL-IS1.18_211	Australia								A	GPSTGPRGQGDGGRRKKGGWFGKHRGQGGSNPKFENIAEGLRALLARSHVERTTDEGTWVAGVFVYGGSKTSLYNLRRGTALAIPQCRLTPLSRLPFGMAPGPGPQPGPLRESIVCYFMVFLQTHIFAEVLKDAIKDLVMTKPAPTCNIRVTVCSFDDGVDLPPWFPPMV
sLCL-IS2.01_212	Australia		2						A	GPSTGPRGQGDGGRRKKGGWFGKHRGQGGSNPKFENIAEGLRALLARSHVERTTDEGTWVAGVFVYGGSKTSLYNLRRGTALAIPQCRLTPLSRLPFGMAPGPGPQPGPLRESIVCYFMVFLQTHIFAEVLKDAIKDLVMTKPAPTCNIRVTVCSFDDGVDLPPWFPPMV
Mak_1_2129	Africa								A	GPSTGPRGQGDGGRRKKGGWFGKHRGQGGSNPKFENIAEGLRALLARSHVERTTEDGNWVAGVFVYGGSKTSLYNLRRGIALAIPQCRLTPLSRLPFGMAPGPGPQPGPLRESIVCYFMVFLQTHIFAEVLKDAIKDLVMIKPAPTCNIRVTVCSFDDGVDLPPWFPPMV
JM_NPC_bru_238	Indonesia								V	GPSTGPRGQGDGGRRKKGGWFGKHRGQGGSNQKFENIAEGLRVLLARSHVERTTEEGNWVAGVFVYGGSKTSLYNLRRGIALAIPQCRITPLSRLPFGMAPGPGPQPGPLRESIVCYFMVFLQTHIFAEVLKDAIKDLVMIKPPPTCNIKVTVCSFDDGVDLPPWFPPMV
IMS_Saliva_120	England Chinese								V	GPSTGPRGQGDGGRRKKGGWFGKHRGQGGSNPKFENIAEGLRVLLARSHVERTTEEGNWVAGVFVYGGSKTSLYNLRRGIALAVSQCRITPLSRLPFGMAPGPGPQPGPLRESIVCYFMVFLQTHIFAEVLKDAIKDLVMTKPAPTCNIKVTVCSFDDGVDLPPWFPPMV
JM_NPC_bru_L5	Indonesia								V	GPSTGPRGQGDGGRRKKGGWFGKHRGQGGSNPKFENIAEGLRVLLARSHVERTTEEGNWVAGVFVYGGSKTSLYNLRRGIALAVPQCRITPLSRLPFGMAPGPGPQPGPLRESIVCYFMVFLQTHIFAEVLKDAIKDLVMTKPAPTCNIKVTVCSFDDGVDLPPWFPPMV
JM_NPC_bru_L37	Indonesia								V	GPSTGPRGQGDGGRRKKGGWFGKHRGQGGSNPKFENIAEGLRVLLARSHVERTTEEGNWVAGVFVYGGSKTSLYNLRRGIALAVPQCRITPLSRLPFGMAPGPGPQPGPLRESIVCYFMVFLQTHIFAEVLKDAIKDLVMTKPAPTCNIKVTVCSFDDGVDLPPWFPPMV
JM_NPC_bru_L47	Indonesia								V	GPSTGPRGQGDGGRRKKGGWFGKHRGQGGSNPKFENIAEGLRVLLARSHVERTTEEGNWVAGVFVYGGSKTSLYNLRRGIALAVPQCRITPLSRLPFGMAPGPGPQPGPLRESIVCYFMVFLQTHIFAEVLKDAIKDLVMTKPAPTCNIKVTVCSFDDGVDLPPWFPPMV
JM_NKTLY_98.1	Indonesia								V	GPSTGPRGQGDGGRRKKGGWFGKHRGQGGSNPKFENIAEGLRVLLARSHVERTTEEGNWVAGVFVYGGSKTSLYNLRRGIALAVPQCRITPLSRLPFGMAPGPGPQPGPLRESIVCYFMVFLQTHIFAEVLKDAIKDLVMTKPAPTCNIKVTVCSFDDGVDLPPWFPPMV
IMS_Saliva_243	Chinese								V	GPSTGPRGQGDGGRRKKGGWFGKHRGQGGSNPKFENIAEGLRVLLARSHVERTTEEGNWVAGVFVYGGSKTSLYNLRRGIALAVPQCRITPLSRLPFGMAPGPGPQPGPLRESIVCYFMVFLQTHIFAEVLKDAIKDLVMTKPAPTCNIKVTVCSFDDGVDLPPWFPPMV
AH_Saliva_9316	Taiwan		2						V	GPSTGPRGQGDGGRRKKGGWFGKHRGQGGSNPKFENIAEGLRVLLARSHVERTTEEGNWVAGVFVYGGSKTSLYNLRRGIALAVPQCRITPLSRLPFGMAPGPGPQPGPLRESIVCYFMVFLQTHIFAEVLKDAIKDLVMTKPAPTCNIKVTVCSFDDGVDLPPWFPPMV
AH_Saliva_9077	Taiwan								V	GPSTGPRGQGDGGRRKKGGWFGKHRGQGGSNPKFENIAEGLRVLLARSHVERTTEEGNWVAGVFVYGGSKTSLYNLRRGIALAVPQCRITPLSRLPFGMAPGPGPQPGPLRESIVCYFMVFLQTHIFAEVLKDAIKDLVMTKPAPTCNIKVTVCSFDDGVDLPPWFPPMV
M81_gDNA	Hong Kong								V	GPSTGPRGQGDGGRRKKGGWFGKHRGQGGSNPKFENIAEGLRVLLARSHVERTTEEGNWVAGVFVYGGSKTSLYNLRRGIALAVPQCRITPLSRLPFGMAPGPGPQPGPLRESIVCYFMVFLQTHIFAEVLKDAIKDLVMTKPAPTCNIKVTVCSFDDGVDLPPWFPPMV
JC_023	USA								V	GPSTGPRGQGDGGRRKKGGWFGKHRGQGGSNPKFENIAEGLRVLLARSHVERTTEEGNWVAGVFVYGGSKTSLYNLRRGIALAVPQCRITPLSRLPFGMAPGPGPQPGPLRESIVCYFMVFLQTHIFAEVLKDAIKDLVMTKPAPTCNIKVTVCSFDDGVDLPPWFPPMV
IMS_Saliva_12	Korea								V	GPSTGPRGQGDGGRRKKGGWFGKHRGQGGSNPKFENIAEGLRVLLARSHVERTTEEGNWVAGVFVYGGSKTSLYNLRRGIALAVPQCRITPLSRLPFGMAPGPGPQPGPLRESIVCYFMVFLQTHIFAEVLKDAIKDLVMTKPAPTCNIKVTVCSFDDGVDLPPWFPPMV
Akata_2000_2128	Japan								V	GPSTGPRGQGDGGRRKKGGWFGKHRGQGGSNPKFENIAEGLRVLLARSHVERTTEEGNWVAGVFVYGGSKTSLYNLRRGIALAVPQCRITPLSRLPFGMAPGPGPQPGPLRESIVCYFMVFLQTHIFAEVLKDAIKDLVMTKPAPTCNIKVTVCSFDDGVDLPPWFPPMV
HKN15_3253	Hong Kong								V	GPSTGPRGQGDGGRRKKGGWFGKHRGQGGSNPKFENIAEGLRVLLARSHVERTTEEGNWVAGVFVYGGSKTSLYNLRRGIALAVPQCRITPLSRLPFGMAPGPGPQPGPLRESIVCYFMVFLQTHIFAEVLKDAIKDLVMTKPAPTCNIKVTVCSFDDGVDLPPWFPPMV
HKN19_3254	Hong Kong								V	GPSTGPRGQGDGGRRKKGGWFGKHRGQGGSNPKFENIAEGLRVLLARSHVERTTEEGNWVAGVFVYGGSKTSLYNLRRGIALAVPQCRITPLSRLPFGMAPGPGPQPGPLRESIVCYFMVFLQTHIFAEVLKDAIKDLVMTKPAPTCNIKVTVCSFDDGVDLPPWFPPMV
C666	Hong Kong								V	GPSTGPRGQGDGGRRKKGGWFGKHRGQGGSNPKFENIAEGLRVLLARSHVERTTEEGNWVAGVFVYGGSKTSLYNLRRGIALAVPQCRITPLSRLPFGMAPGPGPQPGPLRESIVCYFMVFLQTHIFAEVLKDAIKDLVMTKPAPTCNIKVTVCSFDDGVDLPPWFPPMV
GD2	China								V	GPSTGPRGQGDGGRRKKGGWFGKHRGQGGSNPKFENIAEGLRVLLARSHVERTTEEGNWVAGVFVYGGSKTSLYNLRRGIALAVPQCRITPLSRLPFGMAPGPGPQPGPLRESIVCYFMVFLQTHIFAEVLKDAIKDLVMTKPAPTCNIKVTVCSFDDGVDLPPWFPPMV
GD1	China								V	GPSTGPRGQGDGGRRKKGGWFGKHRGQGGSNPKFENIAEGLRVLLARSHVERTTEEGNWVAGVFVYGGSKTSLYNLRRGIALAVPQCRITPLSRLPFGMAPGPGPQPGPLRESIVCYFMVFLQTHIFAEVLKDAIKDLVMTKPAPTCNIKVTVCSFDDGVDLPPWFPPMV
Akata	Jopan								V	GPSTGPRGQGDGGRRKKGGWFGKHRGQGGSNPKFENIAEGLRVLLARSHVERTTEEGNWVAGVFVYGGSKTSLYNLRRGIALAVPQCRITPLSRLPFGMAPGPGPQPGPLRESIVCYFMVFLQTHIFAEVLKDAIKDLVMTKPAPTCNIKVTVCSFDDGVDLPPWFPPMV
HKNPC1	Hong Kong								V	GPSTGPRGQGDGGRRKKGGWFGKHRGQGGSNPKFENIAEGLRVLLARSHVERTTEEGNWVAGVFVYGGSKTSLYNLRRGIALAVPQCRITPLSRLPFGMAPGPGPQPGPLRESIVCYFMVFLQTHIFAEVLKDAIKDLVMTKPAPTCNIKVTVCSFDDGVDLPPWFPPMV
M81	Hong Kong								V	GPSTGPRGQGDGGRRKKGGWFGKHRGQGGSNPKFENIAEGLRVLLARSHVERTTEEGNWVAGVFVYGGSKTSLYNLRRGIALAVPQCRITPLSRLPFGMAPGPGPQPGPLRESIVCYFMVFLQTHIFAEVLKDAIKDLVMTKPAPTCNIKVTVCSFDDGVDLPPWFPPMV
