# Supplementary material for: Natural Variation of Epstein-Barr Virus Genes, Proteins, and Primary MicroRNA
Source: J Virol. 2017 Jul 12;91(15):e00375-17. doi: 10.1128/JVI.00375-17 (PMC5512239; doi:10.1128/JVI.00375-17)
Supplement: Supplemental material [file JVI.00375-17_zjv999182767s5.xlsx]

## Sheet: Sheet1
	Table S1 Details of the saliva donors analysed in Fig 1
Number		Town Born	Country Born	Year Born	Gender	Ethnicity	City Now	Country Now	Other Country	Dates	Father	Mother	Mono	Confirmed	Hodgkin's	NPC	BL	Gastric	DLBCL	HIV	MS
1	1	Dublin	Ireland	1992	M	Indian	Cardiff	Wales			Indian	Indian	N	N	N	N	N	N	N	N	N
2	2	London	England	1993	F	White	London	England			White	White	N	N	N	N	N	N	N	N	N
3	3	Seoul	S. Korea	1992	F	S. Korean	London	England			S. Korean	S. Korean	N	N	N	N	N	N	N	N	N
4	4	London	England	1993	M	White	London	England			White	White	N	N	N	N	N	N	N	N	N
5	5	Lahore	Pakistan	1993	M	Pakistani	London	England			Pakistani	Pakistani	N	N	N	N	N	N	N	N	N
6	6	Reading	England	1992	M	White	London	England			White	White	N	N	N	N	N	N	N	N	N
7	7	London	England	1992	M	Indian/White	London	England			Indian	White	N	N	N	N	N	N	N	N	N
8	8	London	England	1993	F	White	London	England			White	White	N	N	N	N	N	N	N	N	N
9	9	Warsaw	Poland	1993	M	White	London	England	USA	99-04	White	White	N	N	N	N	N	N	N	N	N
10	10	Cambridge	England	1992	F	White	London	England			White	White	N	N	N	N	N	N	N	N	N
11	11	Tripoli	Libya	1992	M	Arabian	London	England	Libya	92-98	Arabian	Arabian	N	N	N	N	N	N	N	N	N
12	12	Busan	S Korea	1992	M	Korean	London	England			Korean	Korean	N	N	N	N	N	N	N	N	N
13	13	Colombo	Sri Lanka	1992	M	Other Asian	London	England	Bahrain	93-02	O. Asian	O. Asian	N	N	N	N	N	N	N	N	N
14	14	Baghdad	Iraq	1993	M	Arabian	London	England	Iraq	93-94	Arabian	Arabian	N	N	N	N	N	N	N	N	N
15	15	Nottingham	England	1992	M	White/Indian	London	England			Indian	White	N	N	N	N	N	N	N	N	N
16	16	Nusaybin	Turkey	1990	M	Kurdish	London	England	Turkey	90-91	Kurdish	Kurdish	N	N	N	N	N	N	N	N	N
17	17	Coventry	England	1993	M	Indian	Birmingham	England			Indian	Indian	N	N	N	N	N	N	N	N	N
18	18	New Delhi	India	1992	M	Indian	London	England	India	92-95	Indian	Indian	N	N	N	N	N	N	N	N	N
19	19	London	England	1993	M	White Other	London	England			Greek	Greek	N	N	N	N	N	N	N	N	N
20	20	London	England	1993	M	Other Asian	London	England			Asian	Asian	N	N	N	N	N	N	N	N	N
21	21	Peterborough	England	1993	M	Indian	London	England			Indian	Indian	N	N	N	N	N	N	N	N	N
22	22	Dundee	Scotland	1992	F	Arabian	Weybridge	England			Arabian	Arabian	Y	N	N	N	N	N	N	N	N
23	23	Lahore	Pakistan	1993	M	Pakistani	London	England			Pakistani	Pakistani	Y	Y	N	N	N	N	N	N	N
24	24	Trivandrum	India	1992	F	Indian	London	England	S Arabia	95-96	Indian	Indian	N	N	N	N	N	N	N	N	N
25	25	Bradford	England	1993	M	Pakistani	London	England			Pakistani	Pakistani	N	N	N	N	N	N	N	N	N
26	26	Harare	Zimbabwe	1992	F	White	London	England	Zimbabwe	92-06	White	White	N	N	N	N	N	N	N	N	N
27	27	Gravesend	England	1993	M	Pakistani	Dartford	England			Pakistani	Pakistani	N	N	N	N	N	N	N	N	N
28	28	Surrey	England	1993	M	Bangladeshi	Fulham	England			Bangladeshi	Bangladeshi	N	N	N	N	N	N	N	N	N
29	29	Coimbatore	India	1993	F	Indian	Leeds	England	India	93-97	Indian	Indian	N	N	N	N	N	N	N	N	N
30	30	Hong Kong	China	1992	F	Chinese	Cambridge	England	Hong Kong	92-06	Chinese	Chinese	N	N	N	N	N	N	N	N	N
31	31	Enfield	England	1993	F	Indian	Fulham	England			Indian	Indian	N	N	N	N	N	N	N	N	N
32	32	Singapore	Singapore	1993	F	Other Asian	London	England	Singapore	93-11	O. Asian	O. Asian	N	N	N	N	N	N	N	N	N
33	33	London	England	1992	M	White	London	England			White	White	N	N	N	N	N	N	N	N	N
34	34	London	England	1993	M	White	London	England			White	White	N	N	N	N	N	N	N	N	N
35	35	Islamabad	Pakistan	1991	M	Pakistani	London	England	S Arabia	93-95	Pakistani	Pakistani	N	N	N	N	N	N	N	N	N
36	36	London	England	1992	F	Chinese	London	England	Hong Kong	94-00	Chinese	Chinese	N	N	N	N	N	N	N	N	N
37	37	London	England	1992	M	Pakistani	London	England			Pakistani	Pakistani	N	N	N	N	N	N	N	N	N
38	38	London	England	1993	F	Arabian	London	England	Brunei	95-97	Iraqi	Iraqi	N	N	N	N	N	N	N	N	N
39	39	London	England	1992	M	Pakistani	London	England	S Arabia	96-01	Pakistani	Pakistani	N	N	N	N	N	N	N	N	N
40	40	Usolie S	Russia	1992	F	White	London	England	Brazil	02-07	White	White	N	N	N	N	N	N	N	N	N
41	41	London	England	1992	M	White	London	England			White	S American	N	N	N	N	N	N	N	N	N
42	42	Mumbai	India	1993	M	Indian	Wolverhampton	England			Indian	Indian	N	N	N	N	N	N	N	N	N
Number		Born Town	Born Country	Year Born	Gender	Ethnicity	City Now	Country Now	Other Country	Dates	Father	Mother	Mono	Confirmed	Hodgkin's	NPC	BL	Gastric	DLBCL	HIV	MS
43	43	Rawalpindi	Pakistan	1992	M	Pakistani	London	England	Pakistan	92-93	Pakistani	Pakistani	N	N	N	N	N	N	N	N	N
44	44	London	England	1993	F	Indian/White	Abergavery	Wales			Indian	White	N	N	N	N	N	N	N	N	N
45	45	Oxford	England	1993	F	Arabian	London	England			Arabian	Arabian	N	N	N	N	N	N	N	N	N
46	46	London	England	1990	M	Indian	London	England			Indian	Indian	N	N	N	N	N	N	N	N	N
47	47	Preston	England	1993	F	Other Asian	London	England			O. Asian	O. Asian	N	N	N	N	N	N	N	N	N
48	48	Trivandrum	India	1992	M	Indian	Dartford	England			Indian	Indian	N	N	N	N	N	N	N	N	N
49	49	Hong Kong	China	1993	F	Chinese	London	England	Hong Kong	93-01	Chinese	Chinese	N	N	N	N	N	N	N	N	N
50	50	Ashford	England	1992	F	White	London	England			White	White	N	N	N	N	N	N	N	N	N
51	51	Hague	Netherlands	1992	M	White	London	England	Bulgaria	92-94	White	White	N	N	N	N	N	N	N	N	N
52	52	Brighton	England	1993	F	Chinese	Brighton	England			Chinese	Chinese	N	N	N	N	N	N	N	N	N
53	53	Wandsworth	England	1992	M	Pakistani	Kingston	England			Pakistani	Pakistani	N	N	N	N	N	N	N	N	N
54	54	Kingsbury	England	1992	F	Other Asian	Kingsbury	England			O. Asian	O. Asian	N	N	N	N	N	N	N	N	N
55	55	Lahore	Pakistan	1992	M	Pakistani	High Wycombe	England	Pakistan	02-01	Pakistani	Pakistani	N	N	N	N	N	N	N	N	N
56	56	Oxford	England	1992	M	White	Oxford	England			White	White	N	N	N	N	N	N	N	N	N
57	57	Seoul	S Korea	1992	F	S Korean	Cheshire	England			S. Korean	S. Korean	N	N	N	N	N	N	N	N	N
58	58	London	England	1991	M	Indian	London	England			Indian	Indian	N	N	N	N	N	N	N	N	N
59	59	Manchester	England	1993	F	Other Asian	London	England			O. Asian	O. Asian	N	N	N	N	N	N	N	N	N
60	60	Baghdad	iraq	1993	F	Arabian	Bury	England	Iraq	93-94	Arabian	Arabian	N	N	N	N	N	N	N	N	N
61	61	London	England	1992	M	Indian	London	England			Indian	Indian	N	N	N	N	N	N	N	N	N
62	62	London	England	1993	F	Indian	London	England			Indian	Indian	N	N	N	N	N	N	N	N	N
63	63	London	England	1993	M	Pakistani	London	England			Pakistani	Pakistani	N	N	N	N	N	N	N	N	N
64	64	London	England	1953	M	White	London	England	USA	77-80	White	White	N	N	N	N	N	N	N	N	N
65	65	Basingstoke	England	1993	F	White	London	England	Germany	94-97	White	White	N	N	N	N	N	N	N	N	N
66	66	South Shields	England	1993	F	White	London	England			White	White	N	N	N	N	N	N	N	N	N
67	67	High Wycombe	England	1993	M	Indian	Beaconsfield	England			Indian	Indian	N	N	N	N	N	N	N	N	N
68	68	London	England	1992	F	Indian	London	England			Indian	Indian	N	N	N	N	N	N	N	N	N
69	69	Redhill	England	1993	F	Indian	London	England	France	1 1/2 yr	Indian	Indian	N	N	N	N	N	N	N	N	N
70	70	Crawley	England	1993	F	White	London	England			White	White	Y	Y	N	N	N	N	N	N	N
71	71	Cambridge	England	1973	M	White	Slough	England			White	White	N	N	N	N	N	N	N	N	N
72	72	Chelmsford	England	1993	M	White	Chelmsford	England			White	White	N	N	N	N	N	N	N	N	N
73	73	Sandton	South Africa	1991	F	White	London	England	Canada	06-07	White	White	N	N	N	N	N	N	N	N	N
74	74	Oxford	England	1993	F	Other	London	England	S Africa	98-04	Ethiopian	English	N	N	N	N	N	N	N	N	N
75	75	Ghaziabad	India	1992	M	Indian	London	England	S Arabia	92-11	Indian	Indian	N	N	N	N	N	N	N	N	N
76	76	Tehran	Iran	1993	M	Iranian	London	England			Iranian	Iranian	N	N	N	N	N	N	N	N	N
77	77	Oxford	England	1993	M	Iranian	London	England			Iranian	White	N	N	N	N	N	N	N	N	N
78	78	London	England	1992	M	Bangladeshi	London	England	Spain	03-04	Bangladeshi	Bangladeshi	Y	N	N	N	N	N	N	N	N
79	79	Welwyn Garden	England	1993	F	Chinese	London	England			Chinese	Chinese	N	N	N	N	N	N	N	N	N
80	80	Estoril Lascais	Portugal	1992	M	Indian	London	England			Indian	Indian	Y	Y	N	N	N	N	N	N	N
81	81	Sunderland	England	1992	F	White	London	England			White	White	N	N	N	N	N	N	N	N	N
82	82	London	England	1992	F	Indian	London	England			Indian	Indian	N	N	N	N	N	N	N	N	N
83	83	Mumbai	India	1993	F	Indian	London	England	India	93-02	Indian	Indian	N	N	N	N	N	N	N	N	N
84	84	Birmingham	England	1993	M	Indian	London	England			Indian	Indian	N	N	N	N	N	N	N	N	N
Number		Town Born	Country Born	Year Born	Gender	Ethnicity	City Now	Country Now	Other Country	Dates	Father	Mother	Mono	Confirmed	Hodgkin's	NPC	BL	Gastric	DLBCL	HIV	MS
85	85	London	England	1992	M	White	London	England			White	White	N	N	N	N	N	N	N	N	N
86	86	London	England	1992	F	O.Asian	London	England			Filipino	Filipino	N	N	N	N	N	N	N	N	N
87	87	Gravesend	England	1992	M	Indian	London	England			Indian	Indian	N	N	N	N	N	N	N	N	N
88	88	London	England	1993	M	White	London	England	America	07-08	Jewish	Jewish	N	N	N	N	N	N	N	N	N
89	89	Seoul	S Korea	1992	M	Other Asian	London	England	S Korea	00-05	O. Asian	O. Asian	N	N	N	N	N	N	N	N	N
90	90	London	England	1991	F	White	Ashford	England	Hungary	92	White	White	N	N	N	N	N	N	N	N	N
91	91	Basingstoke	England	1992	M	Chinese	London	England	Malaysia	93-96	Chinese	Chinese	N	N	N	N	N	N	N	N	N
92	92	Sylhet	Bangladesh	1992	M	Bangladeshi	London	England	Bangladesh	92-96	Bangladeshi	Bangladeshi	N	N	N	N	N	N	N	N	N
93	93	Baltimore	USA	1993	F	White	London	England			White	White	Y	Y	N	N	N	N	N	N	N
94	94	Auckland	New Zealand	1991	F	White	London	England	N Zealand	91-92	White	White	N	N	N	N	N	N	N	N	N
95	95	London	England	1992	F	Pakistani	London	England	Dubai	97-98	Pakistani	Pakistani	N	N	N	N	N	N	N	N	N
96	96	Slough	England	1993	M	Indian	Langley	England			Indian	Indian	N	N	N	N	N	N	N	N	N
97	97	Edinburgh	Scotland	1993	F	Indian	London	England			Indian	Indian	N	N	N	N	N	N	N	N	N
98	98	Ascot	England	1993	M	White	London	England			White	White	N	N	N	N	N	N	N	N	N
99	99	Barking	England	1992	M	Indian	Ilford	England			Indian	Indian	N	N	N	N	N	N	N	N	N
100	100	Aligarh	India	1992	F	Indian	London	England			Indian	Indian	N	N	N	N	N	N	N	N	N
101	101	Mangalore	India	1992	F	Indian	London	England	UAE	94-11	Indian	Indian	N	N	N	N	N	N	N	N	N
102	102	London	England	1992	F	White	London	England			White	White	N	N	N	N	N	N	N	N	N
103	103	Cleveland, Ohio	USA	1992	M	White	London	England	S Africa	93-94	White	White	N	N	N	N	N	N	N	N	N
104	104	Crewe	England	1993	M	White	Knutsford	England			White	White	N	N	N	N	N	N	N	N	N
105	105	London	England	1992	F	White	London	England			White	White	N	N	N	N	N	N	N	N	N
106	106	Harrow	England	1993	F	Indian	Harrow	England	India		Indian	Indian	N	N	N	N	N	N	N	N	N
107	107	Birmingham	England	1991	M	White	London	England			Irish	English	Y	N	N	N	N	N	N	N	N
108	108	London	England	1992	F	Indian	London	England			Indian	Indian	N	N	N	N	N	N	N	N	N
109	109	Bedford	England	1993	M	White	London	England			White	White	N	N	N	N	N	N	N	N	N
110	110	Mumbai	India	1993	M	India	Portsmouth	England	India	93-01	Indian	Indian	N	N	N	N	N	N	N	N	N
111	111	Colombo	Sri Lanka	1993	F	Sri Lankan	London	England	Sri Lanka	93-95	Sri Lankan	Sri Lankan	N	N	N	N	N	N	N	N	N
112	112	London	England	1992	M	White	Doncaster	England			White	White	N	N	N	N	N	N	N	N	N
113	113	London	England	1993	F	Indian	London	England	India	02-04	Indian	Indian	N	N	N	N	N	N	N	N	N
114	114	Birmingham	England	1993	F	White	London	England			White	White	N	N	N	N	N	N	N	N	N
115	115	Samara	Russia	1992	M	Russian	London	England	Russia	92-06	Russian	Russian	N	N	N	N	N	N	N	N	N
116	116	London	England	1992	F	B Afrian	London	England			B African	B African	N	N	N	N	N	N	N	N	N
117	117	London	England	1992	M	White	London	England			White	White	Y	Y	N	N	N	N	N	N	N
118	118	Carshalton	England	1992	F	White	London	England			White	White	N	N	N	N	N	N	N	N	N
119	119	Derby	England	1993	M	Indian	London	England			Indian	Indian	N	N	N	N	N	N	N	N	N
120	120	London	England	1992	M	Chinese	London	England			Chinese	Chinese	N	N	N	N	N	N	N	N	N
121	121	London	England	1993	M	White	London	England			White	White	N	N	N	N	N	N	N	N	N
122	122	Perth	Australia	1993	M	Chinese	London	England	Australia	93-97	Chinese	Chinese	N	N	N	N	N	N	N	N	N
123	123	Lewisham	England	1993	M	White	London	England			White	White	N	N	N	N	N	N	N	N	N
124	124	Subang Jaya	Malaysia	1992	F	Chinese	Petaling Jaya	Malaysia	England	10-13	Chinese	Chinese	N	N	N	N	N	N	N	N	N
125	125	Calcutta	India	1992	M	Indian	Singapore	Singapore	India	92-98	Indian	Indian	N	N	N	N	N	N	N	N	N
126	126	London	England	1993	F	White	London	England			German	French	N	N	N	N	N	N	N	N	N
Number		Town Born	Country Born	Year Born	Gender	Ethnicity	City Now	Country Now	Other Country	Dates	Father	Mother	Mono	Confirmed	Hodgkin's	NPC	BL	Gastric	DLBCL	HIV	MS
127	127	Halifax	England	1993	F	White	London	England			White	White	N	N	N	N	N	N	N	N	N
128	128	St Albans	England	1992	M	White	London	England			White	White	N	N	N	N	N	N	N	N	N
129	129	Hong Kong	China	1992	F	Chinese	London	England			Chinese	Chinese	N	N	N	N	N	N	N	N	N
130	130	Singapore	Singapore	1990	M	Chinese	London	England			Chinese	Chinese	N	N	N	N	N	N	N	N	N
131	131	Patna	India	1993	M	Indian	Solihull	England	India	93-96	Indian	Indian	N	N	N	N	N	N	N	N	N
132	132	London	England	1992	F	White	London	England			White	Japanese	N	N	N	N	N	N	N	N	N
133	133	London	England	1990	M	White	London	England			White	White	N	N	N	N	N	N	N	N	N
134	134	Croydon	England	1992	M	Indian	London	England	Germany	94-96	Indian	Indian	N	N	N	N	N	N	N	N	N
135	135	Birmingham	England	1993	M	Bangladeshi	London	England			Bangladeshi	Bangladeshi	N	N	N	N	N	N	N	N	N
136	136	Malmesbury	England	1993	F	White	London	England			White	White	N	N	N	N	N	N	N	N	N
137	137	Southampton	England	1991	F	White	London	England			White	White	N	N	N	N	N	N	N	N	N
138	138	Belfast	England	1993	M	White	London	England			White	White	N	N	N	N	N	N	N	N	N
139	139	Singapore	Singapore	1992	F	Chinese	London	England	USA	94-96	Chinese	Chinese	N	N	N	N	N	N	N	N	N
140	140	London	England	1993	M	White	London	England			White	White	N	N	N	N	N	N	N	N	N
141	141	Chester	England	1993	F	White	London	England			White	White	Y	N	N	N	N	N	N	N	N
142	142	Stourbridge	England	1993	F	White	London	England	Germany	02-07	White	White	N	N	N	N	N	N	N	N	N
143	143	Johor	Malaysia	1993	M	Chinese	London	England	Malaysia	93-98	Chinese	Chinese	N	N	N	N	N	N	N	N	N
144	144	Tooting	England	1993	M	O Asian	Epsom	England			Sri Lankan	Sri Lankan	N	N	N	N	N	N	N	N	N
145	145	London	England	1993	F	White	London	England	Israel	95-97	White	White	N	N	N	N	N	N	N	N	N
146	146	Redditch	England	1993	M	Whte	Redditch	England			White	White	N	N	N	N	N	N	N	N	N
147	147	Hong Kong	China	1992	F	White	London	England	Hong Kong	92-94	White	White	N	N	N	N	N	N	N	N	N
148	148	Croydon	England	1992	F	Asian	Croydon	England			Asian	Asian	N	N	N	N	N	N	N	N	N
149	149	Birmingham	England	1992	M	Pakistani	Leicester	England			Pakistani	Pakistani	N	N	N	N	N	N	N	N	N
150	150	London	England	1993	M	White	London	England			White	White	N	N	N	N	N	N	N	N	N
151	151	London	England	1993	M	White	London	England			White	White	N	N	N	N	N	N	N	N	N
152	152	Alba	Italy	1992	M	White	London	England	Poland	01-09	White	White	N	N	N	N	N	N	N	N	N
153	153	London	England	1992	F	Indian	London	England			Indian	Indian	N	N	N	N	N	N	N	N	N
154	154	London	England	1993	F	White	London	England			White	White	N	N	N	N	N	N	N	N	N
155	155	Poole	England	1993	F	Mixed White	Watford	England			`	Indian	N	N	N	N	N	N	N	N	N
156	156	Farnham	England	1993	M	Asian	London	England			Sinhalese	Sinhalese	N	N	N	N	N	N	N	N	N
157	157	London	England	1991	M	White	London	England	China	91-95	White	White	N	N	N	N	N	N	N	N	N
158	158	London	England	1993	M	O Asian	London	England			Other Asian	Other Asian	N	N	N	N	N	N	N	N	N
159	159	Croydon	England	1992	M	Indian	Hammersmith	England			Indian	Indian	N	N	N	N	N	N	N	N	N
160	160	Trivandrum	India	1993	M	Indian	Huddersfield	England	India	00-02	Idian	Indian	N	N	N	N	N	N	N	N	N
161	161	Croydon	England	1992	M	White	Purley	England			White	White	N	N	N	N	N	N	N	N	N
162	162	London	England	1992	F	White	London	England	Indonesia	92-98	White	White	N	N	N	N	N	N	N	N	N
163	163	Sheffield	England	1992	F	Arabian	London	England			Arabian	Arabian	N	N	N	N	N	N	N	N	N
164	164	London	England	1992	M	White	London	England			White	White	N	N	N	N	N	N	N	N	N
165	165	London	England	1991	F	Indian	London	England			Indian	Indian	N	N	N	N	N	N	N	N	N
166	166	Preston	England	1992	F	Other Asian	London	England	Sri Lanka	93-01	Other Asian	Other Asian	N	N	N	N	N	N	N	N	N
167	167	Moga	India	1993	F	Indian	Southall	England			Indian	Indian	N	N	N	N	N	N	N	N	N
168	168	Singapore	Singapore	1992	F	Chinese	London	England	USA	02-03	Chinese	Chinese	N	N	N	N	N	N	N	N	N
Number		Town Born	Country Born	Year Born	Gender	Ethnicity	City Now	Country Now	Other Country	Dates	Father	Mother	Mono	Confirmed	Hodgkin's	NPC	BL	Gastric	DLBCL	HIV	MS
169	169	Chester	England	1993	F	White	London	England			White	White	N	N	N	N	N	N	N	N	N
170	170	Jaffna	Sri Lanka	1993	M	O Asian	Harrow	England			Stri Lankan	Sri Lankan	N	N	N	N	N	N	N	N	N
171	171	Xian	China	1993	F	Chinese	W Lewington	England	China	93-98	Chinese	Chinese	N	N	N	N	N	N	N	N	N
172	172	Al Jahra	Kuwait	1992	M	Arabian	London	England			Arabian	Arabian	N	N	N	N	N	N	N	N	N
173	173	Guildford	England	1992	F	White	London	England			White	White	N	N	N	N	N	N	N	N	N
174	174	Miri Sarawak	Malaysia	1991	F	Other Asian	London	England			Other Asian	Other Asian	N	N	N	N	N	N	N	N	N
175	175	Ballymena	England	1993	M	White	London	England			White	White	N	N	N	N	N	N	N	N	N
176	176	Singapore	Singapore	1993	F	Chinese	London	England	Singapore	93-11	Chinese	Chinese	N	N	N	N	N	N	N	N	N
177	177	Derby	England	1992	M	Indian	London	England			Indian	Indian	N	N	N	N	N	N	N	N	N
178	178	Luton	England	1991	M	White	London	England	Australia	10-11	White	White	N	N	N	N	N	N	N	N	N
179	179	Ekatennburg	Russia	1993	F	White	London	England	Russia	93-07	White	White	N	N	N	N	N	N	N	N	N
180	180	Coventry	England	1993	F	Indian	London	England			Indian	Indian	N	N	N	N	N	N	N	N	N
181	181	Birmingham	England	1992	F	Other Asian	London	England			Indian	White	N	N	N	N	N	N	N	N	N
182	182	London	England	1992	F	Other Asian	London	England	USA	01-02	English	Indian	N	N	N	N	N	N	N	N	N
183	183	Plymouth	England	1993	F	White	London	England			White	White	N	N	N	N	N	N	N	N	N
184	184	London	England	1992	F	Pakistani	London	England			Pakistani	Pakistani	N	N	N	N	N	N	N	N	N
185	185	London	England	1992	M	White	London	England			White	White	N	N	N	N	N	N	N	N	N
186	186	London	England	1993	M	White	London	England			White	White	N	N	N	N	N	N	N	N	N
187	187	Birmingham	England	1991	M	Pakistani	London	England			Pakistani	Pakistani	N	N	N	N	N	N	N	N	N
188	188	Bath	England	1993	F	White	London	England			White	White	N	N	N	N	N	N	N	N	N
189	189	Rajkot	India	1993	M	Indian	London	England			Indian	Indian	N	N	N	N	N	N	N	N	N
190	190	London	England	1993	M	Chinese	London	England	Malaysia	93-96	Chinese	Chinese	N	N	N	N	N	N	N	N	N
191	191	London	England	1993	M	Pakistani	London	England	Pakistan	04-08	Pakistani	Pakistani	N	N	N	N	N	N	N	N	N
192	192	Watford	England	1992	M	White	London	England			White	White	N	N	N	N	N	N	N	N	N
193	193	Elgin	Scotland	1993	F	White	London	England	Australia	02-07	White	White	N	N	N	N	N	N	N	N	N
194	194	Shoreham by Sea	England	1993	M	White	London	England			White	White	N	N	N	N	N	N	N	N	N
195	195	London	England	1993	D	Sri Lankan	New Malden	England			Sri Lankan	Sri Lankan	N	N	N	N	N	N	N	N	N
196	196	Stockton On Tees	England	1993	F	White	Chester	England			White	White	N	N	N	N	N	N	N	N	N
197	197	Nottingham	England	1993	F	White	London	England			White	White	N	N	N	N	N	N	N	N	N
198	198	Toronto	Canada	1993	M	White	London	England	Latvia	97-11	White	White	N	N	N	N	N	N	N	N	N
199	199	Leicester	England	1992	M	Indian	London	England			Indian	Indian	N	N	N	N	N	N	N	N	N
200	200	Hull	England	1992	F	Chinese	London	England			Chinese	Chinese	N	N	N	N	N	N	N	N	N
201	201	Leeds	England	1992	M	Indian	Birmingham	England			Indian	Indian	N	N	N	N	N	N	N	N	N
202	202	Istanbul	Turkey	1992	M	White	London	England	Turkey	92-11	White	White	N	N	N	N	N	N	N	N	N
203	203	Frankfurt	Germany	1992	M	White	London	England	France	06-07	White	White	N	N	N	N	N	N	N	N	N
204	204	Madrid	Spain	1993	F	White	London	England	Spain	93-95	White	White	Y	Y	N	N	N	N	N	N	N
205	205	Worthing	England	1992	M	Chinese	Worthing	England			Chinese	Chinese	N	N	N	N	N	N	N	N	N
206	206	Tulsa	USA	1993	F	White	London	England	Oklahoma	93-95	White	White	N	N	N	N	N	N	N	N	N
207	207	Lancaster	England	1993	M	Afro-Indian	London	England			Indian	Indian	N	N	N	N	N	N	N	N	N
208	208	Singapore	Singapore	1990	M	Indian	London	England			Indian	Indian	N	N	N	N	N	N	N	N	N
209	209	Dudley	England	1992	M	White	London	England			White	White	N	N	N	N	N	N	N	N	N
210	210	Trondheim	Norway	1993	M	Other Asian	London	England	Norway	93-99	Other Asian	Other Asian	N	N	N	N	N	N	N	N	N
Number		Born Town	Born Country	Year Born	Gender	Ethnicity	City Now	Country Now	Other Country	Dates	Father	Mother	Mono	Confirmed	Hodgkin's	NPC	BL	Gastric	DLBCL	HIV	MS
211	211	Hong Kong	China	1992	F	Chinese	London	England			Chinese	Chinese	N	N	N	N	N	N	N	N	N
212	212	Aldershot	England	1992	F	White	London	England	Germany	96-98	White	White	N	N	N	N	N	N	N	N	N
213	213	Basildon	England	1993	M	Indian	Reading	England			Indian	Indian	N	N	N	N	N	N	N	N	N
214	214	Oxford	England	1992	F	White	Wantage	England			White	White	N	N	N	N	N	N	N	N	N
215	215	Tokyo	Japan	1992	M	White	London	England			White	White	N	N	N	N	N	N	N	N	N
216	216	London	England	1993	M	Mixed White	London	England			White	Black African	N	N	N	N	N	N	N	N	N
217	217	Maidstone	England	1993	F	White	Maidstone	England			White	White	N	N	N	N	N	N	N	N	N
218	218	Plymouth	England	1991	F	White	London	England			White	White	N	N	N	N	N	N	N	N	N
219	219	London	England	1993	F	White	London	England			White	White	N	N	N	N	N	N	N	N	N
220	220	London	England	1992	D	White	London	England			White	White	N	N	N	N	N	N	N	N	N
221	221	Norwich	England	1993	M	White	London	England			White	White	N	N	N	N	N	N	N	N	N
222	222	London	England	1992	F	White	London	England			White	White	Y	Y	N	N	N	N	N	N	N
223	223	Newport	Wales	1993	M	White	London	England			White	White	N	N	N	N	N	N	N	N	N
224	224	London	England	1993	F	Chinese	London	England			Chinese	Chinese	N	N	N	N	N	N	N	N	N
225	225	Singapore	Singapore	1991	F	Chinese	London	England	Singapore	91-11	Chinese	Chinese	N	N	N	N	N	N	N	N	N
226	226	Scarborough	England	1992	M	White	London	England			White	White	N	N	N	N	N	N	N	N	N
227	227	London	England	1992	F	Other Asian	London	England	Sri Lanka	96-07	Other Asian	Other Asian	N	N	N	N	N	N	N	N	N
228	228	London	England	1992	F	Indian	London	England			Indian	Indian	N	N	N	N	N	N	N	N	N
229	229	Bedford	England	1993	F	Chinese	London	England			Chinese	Chinese	N	N	N	N	N	N	N	N	N
230	230	London	England	1991	M	Arabian	London	England			Arabian	Arabian	N	N	N	N	N	N	N	N	N
231	231	Stanford	USA	1991	F	White	London	England	USA	91-94	White	White	N	N	N	N	N	N	N	N	N
232	232	Greenwich	England	1993	F	Pakistani	Kent	England			Pakistani	Pakistani	N	N	N	N	N	N	N	N	N
233	233	Singapore	Singapore	1992	F	Chinese	London	England			Chinese	Chinese	N	N	N	N	N	N	N	N	N
234	234	Luton	England	1992	M	Pakistani	London	England			Pakistani	Pakistani	N	N	N	N	N	N	N	N	N
235	235	Nottingham	England	1991	M	White	London	England			White	White	N	N	N	N	N	N	N	N	N
236	236	Slough	England	1992	M	Pakistani	Langley	England	UK	92-13	Arabian	Pakistani	N	N	N	N	N	N	N	N	N
237	237	Manchester	England	1992	M	White	London	England			White	White	N	N	N	N	N	N	N	N	N
238	238	Dhaka	Bangladesh	1993	M	Bangladeshi	London	England	Bangladesh	93-94	Bangladeshi	Bangladeshi	N	N	N	N	N	N	N	N	N
239	239	Durham	England	1993	F	Indian	Brentwood	England			Indian	Indian	N	N	N	N	N	N	N	N	N
240	240	London	England	1992	M	Bangladeshi	London	England			Bangladeshi	Bangladeshi	N	N	N	N	N	N	N	N	N
241	241	Wakefield	England	1993	F	White	London	England			White	White	N	N	N	N	N	N	N	N	N
242	242	Bournemouth	England	1993	M	White	London	England	Taiwan	04-12	White	White	N	N	N	N	N	N	N	N	N
243	243	Singapore	Singapore	1993	F	Chinese	London	England			Chinese	Chinese	N	N	N	N	N	N	N	N	N
244	244	London	England	1993	M	White	London	England			White	White	N	N	N	N	N	N	N	N	N
245	245	London	England	1992	M	White	London	England	Israel	10-11	White	White	N	N	N	N	N	N	N	N	N
246	246	Dublin	Ireland	1993	F	White	London	England	Ireland	93-97	White	White	N	N	N	N	N	N	N	N	N
247	247	New Delhi	India	1993	M	Indian	Hatfield	England	India	93-95	Indian	Indian	N	N	N	N	N	N	N	N	N
248	248	Harrow	England	1992	M	Indian	London	England			Indian	Indian	N	N	N	N	N	N	N	N	N
249	249	Kuala Lumpar	Malaysia	1992	M	Other Asian	London	England	Malaysia	92-11	Malaysian	Chinese	N	N	N	N	N	N	N	N	N
250	250	Hong Kong	China	1992	F	Chinese	London	England			Chinese	Chinese	N	N	N	N	N	N	N	N	N
251	251	London	England	1993	M	White	London	England	Canada	94-95	White	White	N	N	N	N	N	N	N	N	N
252	252	Vacoas.	Mauritius	1993	M	Indian	Lancaster	England	Mauritius	93-97	Indian	Indian	N	N	N	N	N	N	N	N	N
Number		Town Born	Country Born	Year Born	Gender	Ethnicity	City Now	Country Now	Other Country	Dates	Father	Mother	Mono	Confirmed	Hodgkin's	NPC	BL	Gastric	DLBCL	HIV	MS
253	253	Barking	England	1992	F	Indian	Ilford	England			Indian	Indian	N	N	N	N	N	N	N	N	N
254	254	Long Eaton	England	1992	F	Indian	London	England			Indian	Indian	N	N	N	N	N	N	N	N	N
