# Supplementary material for: Natural Variation of Epstein-Barr Virus Genes, Proteins, and Primary MicroRNA
Source: J Virol. 2017 Jul 12;91(15):e00375-17. doi: 10.1128/JVI.00375-17 (PMC5512239; doi:10.1128/JVI.00375-17)
Supplement: Supplemental material [file JVI.00375-17_zjv999182767s6.xlsx]

## Sheet: Sheet1
Table S2 List of samples analysed by DNA sequencing with geographic origin
Batch2 samples:						Accession numbers
						BART
Sample Name	Geographic origin	Sample type	Type 2?			cluster 2	EBNA2	EBNA3B
JM Saliva 5	Uganda	Saliva from BL patient				KY973448
JM Saliva 18	Uganda	Saliva from BL patient				KY973449
JM Saliva 20	Uganda	Saliva from BL patient	Type 2	Geographic origin:		KY973482
JM Saliva 33	Uganda	Saliva from BL patient		Africa		KY973477
JM NPC bru 38	Indonesia	Nasal brush		Indonesia		KY973537
JM NPC bru 51	Indonesia	Nasal brush		Papua New Guinea		KY973538
JM NPC bru 178	Indonesia	Nasal brush		USA		KY973453
JM NPC bru 238	Indonesia	Nasal brush		Asia		KY973539
JM NPC bru 377	Indonesia	Nasal brush		South America		KY973494
JM NPC biop 27	Indonesia	Biopsy		Europe/Australia		KY973450
JM NPC biop 51	Indonesia	Biopsy				KY973529
JM NPC biop 162	Indonesia	Biopsy				KY973530
JM NPC biop 238	Indonesia	Biopsy				KY973525
JM NPC bru L2	Indonesia	Nasal brush				KY973541
JM NPC bru L3	Indonesia	Nasal brush				KY973531
JM NPC bru L4	Indonesia	Nasal brush	Type 2			KY973524
JM NPC bru L5	Indonesia	Nasal brush				KY973540
JM NPC bru L7	Indonesia	Nasal brush	Type 2			KY973406
JM NPC bru L16	Indonesia	Nasal brush				KY973499
JM NPC bru L29	Indonesia	Nasal brush				KY973528
JM NPC bru L37	Indonesia	Nasal brush				KY973507
JM NPC bru L41	Indonesia	Nasal brush				KY973532
JM NPC bru L42	Indonesia	Nasal brush				KY973533
JM NPC bru L47	Indonesia	Nasal brush				KY973543
JM NKTLY 97.1	Indonesia	NKT lymphoma				KY973534
JM NKTLY 96.1	Indonesia	NKT lymphoma				KY973509
JM NKTLY 98.1	Indonesia	NKT lymphoma				KY973405
JM NKTLY 218.1	Indonesia	NKT lymphoma				KY973526
RK LCL L2	Papua New Guinea	Spontaneous LCL				KY973497
RK LCL L3	Papua New Guinea	Spontaneous LCL	Type 2			KY973500
RK LCL L4	Papua New Guinea	Spontaneous LCL	Type 2			KY973409
RK LCL L5	Papua New Guinea	Spontaneous LCL				KY973410
RK LCL L12	Papua New Guinea	Spontaneous LCL				KY973408
RK LCL L19	Papua New Guinea	Spontaneous LCL	Type 2			KY973523
RK LCL L24	Papua New Guinea	Spontaneous LCL				KY973521
RK LCL H12	Papua New Guinea	Spontaneous LCL				KY973404
RK LCL H16	Papua New Guinea	Spontaneous LCL				KY973546
RK LCL H35	Papua New Guinea	Spontaneous LCL				KY973410
JM LCL MU	Indonesia	Spontaneous LCL				KY973527
JM LCL SU	Indonesia	Spontaneous LCL				KY973535
JM LCL IK	Indonesia	Spontaneous LCL				KY973425
JM LCL IN	Indonesia	Spontaneous LCL				KY973536
GK BL60	N.Africa	BL cell line				KY973451
GK Akuba	Nairobi	BL cell line				KY973440
GK PUT	Africa	BL cell line (P3HR1 derivative)	Type 2			KY973506
GK LY91	Uganda	BL cell line	Type 2			KY973491
GK RUDU	Africa	BL cell line (Raji derivative)				KY973517
GK BL42	N.Africa	BL cell line				KY973489
GK BL44	N.Africa	BL cell line				KY973490
GK BL67	France	BL cell line				KY973492
GK Farage	USA?	BL cell line				KY973445
GK K001	USA?	BL cell line				KY973496
GK LY65	Uganda	BL cell line				KY973413
GK BL36	N.Africa	BL cell line				LN827557
GK BL18	N.Africa	BL cell line				KY973461
GK BL72	N.Africa	BL cell line				KY973429
GK BL16	Africa	BL cell line	Type 2			KY973430
GK LY47	Uganda	BL cell line				KY973469
IMS Saliva 5	Pakistan	Saliva				KY973434
IMS Saliva 6	England	Saliva				KY973465
IMS Saliva 9	Poland	Saliva				KY973438
IMS Saliva 10	England	Saliva				KY973439
IMS Saliva 12	S.Korea	Saliva				KY973503
IMS Saliva 31	England	Saliva				KY973454
IMS Saliva 49	China	Saliva				KY973510
IMS Saliva 52	England	Saliva				KY973501
IMS Saliva 70	England	Saliva				KY973426
IMS Saliva 71	England	Saliva				KY973462
IMS Saliva 81	England	Saliva	Type 2			KY973463
IMS Saliva 90	England	Saliva				KY973455
IMS Saliva 120	England	Saliva				KY973522
IMS Saliva 155	England	Saliva				KY973427
IMS Saliva 162	England	Saliva				KY973428
IMS Saliva 170	Sri Lanka	Saliva				KY973464
IMS Saliva 177	England	Saliva				KY973407
IMS Saliva 187	England	Saliva				KY973452
IMS Saliva 193	Scotland	Saliva				KY973493
IMS Saliva 204	Spain	Saliva				KY973516
IMS Saliva 216	England	Saliva				KY973431
IMS Saliva 220	England	Saliva				KY973432
IMS Saliva 231	USA	Saliva				KY973542
IMS Saliva 243	Singapore	Saliva				KY973511
IMS Saliva 248	England	Saliva				KY973495
IMS Saliva 250	China	Saliva				KY973433
AH Saliva 9316	Taiwan	Saliva	Type 2			KY973518
AH Saliva 8192	Taiwan	Saliva				KY973508
AH Saliva 8471	Taiwan	Saliva				KY973544
AH Saliva 8489	Taiwan	Saliva				KY973520
AH Saliva 9077	Taiwan	Saliva				KY973502
DF Tonsil T47	Argentina	Tonsil biopsy, B lymphoma (medical record)				KY973478
DF Tonsil T49	Argentina	Tonsil biopsy, BL (histological diagnosis)				KY973479
DF Tonsil T156	Argentina	Tonsil biopsy				KY973446
M81 gDNA	Hong Kong	M81 cell line genomic DNA				KY973545
JC 002	USA	Saliva				KY973457
JC 023	USA	Saliva				KY973515
JC 027	USA	Saliva				KY973456
JC 030-29	USA	Saliva				KY973435
JC 030-18	USA	Saliva				KY973436
JC 037	USA	Saliva				KY973437
JC 039	USA	Saliva				KY973443
JC 040	USA	Saliva				KY973466
JC V005	USA	Saliva				KY973458
JC V006	USA	Saliva				KY973459
JC VID14	USA	Saliva				KY973467
JC VID41	USA	Saliva				KY973480
JW BL17A	Africa	BL cell line				KY973468
JW BL43B	Africa	BL cell line				KY973444
JW BL121B	Africa	BL cell line				KY973483
Published sequences:
Name	Geographic origin	Sample type	Type 2
LC4	China	Lung carcinoma				KT823509
LC3	China	Lung carcinoma				KT823508
LC2	China	Lung carcinoma				KT823507
LC1	China	Lung carcinoma				KT823506
EBVaGC9	China	Gastric carcinoma				KT273949
EBVaGC8	China	Gastric carcinoma				KT273948
EBVaGC7	China	Gastric carcinoma				KT273947
EBVaGC6	China	Gastric carcinoma				KT273946
EBVaGC5	China	Gastric carcinoma				KT273945
EBVaGC4	China	Gastric carcinoma				KT273944
EBVaGC2	China	Gastric carcinoma				KT273943
EBVaGC1	China	Gastric carcinoma				KT273942
EBVaGC3	China	Gastric carcinoma				KT254013
H002213	Ghana	BL tumour biopsy				KP968264
H058015C	Ghana	BL tumour biopsy				KP968263
H018436D	Ghana	BL tumour biopsy				KP968262
HU11393	Ghana	BL tumour biopsy				KP968261
VGO	Brazil	BL tumour biopsy				KP968260
SCL	Brazil	BL tumour biopsy				KP968259
MP	Brazil	BL tumour biopsy				KP968258
CCH	Brazil	BL tumour biopsy				KP968257
GC1	South Korea	GC cell line SNU-719				KP735248
SG	Argentina	BL tumour biopsy				KT001103
VA	Argentina	BL tumour biopsy	Type 2			KT001102
FNR	Brazil	BL tumour biopsy				KR063345
RPF	Brazil	BL tumour biopsy				KR063344
CV-ARG	Argentina	BL tumour biopsy				KR063343
H03753A	Ghana	BL tumour biopsy				KR063342
HKNPC9	Hong Kong	NPC biopsy				KF992571
HKNPC8	Hong Kong	NPC biopsy				KF992570
HKNPC7	Hong Kong	NPC biopsy				KF992569
HKNPC6	Hong Kong	NPC biopsy				KF992568
HKNPC5	Hong Kong	NPC biopsy				KF992567
HKNPC4	Hong Kong	NPC biopsy				KF992566
HKNPC3	Hong Kong	NPC biopsy				KF992565
HKNPC2	Hong Kong	NPC biopsy				KF992564
Palser et al 2015 dataset
Sample name	Geographic origin	Sample type	Type 2
Saliva1	UK	Healthy saliva (wild type)				LN824142
HL01	UK	Hodgkin's lymphoma				LN824226
HL02	UK	Hodgkin's lymphoma				LN827546
HL04	UK	Hodgkin's lymphoma				LN827564
HL05	UK	Hodgkin's lymphoma				LN824204
HL08	UK	Hodgkin's lymphoma				LN824225
HL09	UK	Hodgkin's lymphoma				LN827522
HL11	UK	Hodgkin's lymphoma				LN827524
L591	Germany	Hodgkin's lymphoma cell line				LN827523
YCCEL1	Korea	Gastric carcinoma cell line				LN827561
Wewak2	Papua New Guinea		Type 2			LN827544
AFB1	Unknown	LCL	Type 2			LN827554
Namalwa	Africa	sLCL				LN824209
HKN15	China	sLCL				LN827547
HKN19	China	sLCL				LN824224
D3201.2	China	NPC biopsy				LN827549
C666.1	China	NPC cell line				LN827525
M-ABA	Africa	LCL from NPC virus				LN827527
Akata 2000	Japan	Burkitt's lymphoma				LN824208
P3HR1 c16	Africa	Burkitt's lymphoma	Type 2			LN827548
Jijoye	Africa	Burkitt's lymphoma	Type 2			LN827800
Cheptages	Africa	Burkitt's lymphoma	Type 2			LN827556
Daudi	Africa	Burkitt's lymphoma				LN827545
BL36	Africa	Burkitt's lymphoma	Recombinant			LN827557
BL37	Africa	Burkitt's lymphoma				LN827526
Makau	Africa	Burkitt's lymphoma				LN827551
Mak_1	Africa	Burkitt's lymphoma				LN824203
sLCL-IM1.02	Australia	sLCL. IM.				LN827596
sLCL-IM1.05	Australia	sLCL. IM.				LN827590
sLCL-IM1.09	Australia	sLCL. IM.				LN827567
sLCL-IM1.16	Australia	sLCL. IM.				LN827799
sLCL-IM1.17	Australia	sLCL. IM				LN827583
sLCL-IS1.01	Australia	sLCL. PTLD				LN827570
sLCL-IS1.03	Australia	sLCL. PTLD				LN827595
sLCL-IS1.04	Australia	sLCL. PTLD				LN827597
sLCL-IS1.06	Australia	sLCL. PTLD				LN827584
sLCL-IS1.07	Australia	sLCL. PTLD				LN827594
sLCL-IS1.08	Australia	sLCL. PTLD				LN827553
sLCL-IS1.10	Australia	sLCL. PTLD				LN827592
sLCL-IS1.11	Australia	sLCL. PTLD				LN827569
sLCL-IS1.12	Australia	sLCL. PTLD				LN827593
sLCL-IS1.13	Australia	sLCL. PTLD				LN827578
sLCL-IS1.14	Australia	sLCL. PTLD				LN827575
sLCL-IS1.15	Australia	sLCL. PTLD				LN827586
sLCL-IS1.18	Australia	sLCL. PTLD				LN827572
sLCL-IS1.19	Australia	sLCL. PTLD				LN827588
sLCL-IS1.20	Australia	sLCL. PTLD				LN827576
sLCL-IS2.01	Australia	sLCL. PTLD	Type 2			LN827589
sLCL-1.02	Kenya	sLCL				LN827588
sLCL-BL1.03	Kenya	sLCL				LN827582
sLCL-1.04	Kenya	sLCL				LN827585
sLCL-1.05	Kenya	sLCL				LN827581
sLCL-1.06	Kenya	sLCL				LN827566
sLCL-1.07	Kenya	sLCL				LN827565
sLCL-1.08	Kenya	sLCL				LN827552
sLCL-1.09	Kenya	sLCL				LN827574
sLCL-1.10	Kenya	sLCL				LN827573
sLCL-1.11	Kenya	sLCL				LN827550
sLCL-1.12	Kenya	sLCL				LN824205
sLCL-1.13	Kenya	sLCL				LN827579
sLCL-2.14	Kenya	sLCL	Type 2			LN827560
sLCL-2.15	Kenya	sLCL	Type 2			LN827591
sLCL-2.16	Kenya	sLCL	Type 2			LN827580
sLCL-1.17	Kenya	sLCL				LN827577
sLCL-1.18	Kenya	sLCL	Recombinant			LN827563
sLCL-1.19	Kenya	sLCL				LN827562
sLCL-BL1.20	Kenya	sLCL				LN827571
sLCL-2.21	Kenya	sLCL	Type 2			LN827587
sLCL-2.22	Kenya	sLCL	Type 2			LN831023
sLCL-1.24	Kenya	sLCL				LN827568
pLCL-TRL1-pre	USA	sLCL. PTLD early				LN824207
pLCL-TRL1-post	USA	sLCL. PTLD fatal				LN824206
pLCL-TRL595	USA	sLCL. PTLD				LN827559
X50-7	USA	LCL				LN827555
LCL B95-8 del EBER2	USA	LCL (from B95-8, deletion in EBER2)				LN827739
B95-8/NC_007605	USA	IM				NC_007605
Raji	Africa, Nigeria	BL				KF717093
AG876	West Africa	BL	Type 2			NC_009334
GD1	China	NPC - saliva				AY961628
GD2	China	NPC -tumour				HQ020558
HKNPC1	Hong Kong	NPC - tumour biopsy				JQ009376
C666.1	China	NPC				KC617875
Akata	Japan	BL				KC207813
Mutu	Kenya	BL				KC207814
M81	Hong Kong	NPC				KF373730
K4123	Unknown, isolated in USA	sLCL				KC440851
K4413	Unknown, isolated in USA	sLCL				KC440852
